# Supplementary material for: The kinetics of nsp7-11 polyprotein processing and impact on complexation with nsp16 among human coronaviruses
Source: Nat Commun. 2025 Sep 9;16:8244. doi: 10.1038/s41467-025-61554-y (PMC12420816; doi:10.1038/s41467-025-61554-y)
Supplement: Supplementary file 4 — Source data [file 41467_2025_61554_MOESM4_ESM.zip]

Archive with 8 entries (8 files):
- nsp711N_continuous.zip
- nsp711C_continuous.zip
- MERS_discontinuous_processin.zip
- HCOV711_discontinuous_processing.zip
- SARS1_discontinuous_processin.zip
- SARS2_discontinuous_processing.zip
- Source data.xlsx
- fig_5_scan_extracts.zip
