# Supplementary material for: The kinetics of nsp7-11 polyprotein processing and impact on complexation with nsp16 among human coronaviruses
Source: Nat Commun. 2025 Sep 9;16:8244. doi: 10.1038/s41467-025-61554-y (PMC12420816; doi:10.1038/s41467-025-61554-y)
Supplement: Supplementary file 4 — Source data [file 41467_2025_61554_MOESM4_ESM.zip › Source data.xlsx]

## Sheet: Fig 1c
Deconvoluted peaks analyzed with UniDec
analyzed spectra from discontinuous approach in Fig 3
file
20240912_S2_035min_B.txt
20240912_S2_140min_B.txt
20240912_S2_270min_B.txt
20240912_S2_390min_B.txt
and from Supplementary Material Fig. S4
see source data file for Supplementary material

## Sheet: Fig 2
Fig2a
MS spectra
file	time point
20210831_KSK03_nsp711_digA_25.99-27.02_28min.txt	28 min
20210831_KSK03_nsp711_digA_0.01-1.00_02min.txt	2 min
20210831_KSK03_nsp711_digA_11.99-12.99_14min.txt	14 min
Fig 2 b,c
zip folder
nsp7-11C_continuous.zip
nsp7-11N_continuous.zip
analyze with python scripts
DA_con_nsp711C.py
functions_nsp711C_con.py
DA_short_data_nsp711N.py
functions_con_nsp711N.py
available on
Zenodo. https://doi.org/10.1101/2024.01.06.574466
https://zenodo.org/records/10553232

## Sheet: Fig3a
Fig3a
MS spectra
file	time point
20240912_S2_035min_B.txt	35 min
20240912_S2_140min_B.txt	140 min
20240912_S2_270min_B.txt	270 min
20240912_S2_390min_B.txt	390 min
Fig3 b,c
data zip folder	Python script employed	corresponding peak list	plots used
20240912_SARS2_discontinuous_processing.zip	20240912_Sars1_processing_single_cs_course.ipynb	sumo_nsp711_SARSCOV2_masslist.xlsx	all
20240912_SARS2_discontinuous_processing.zip	20240912_Sars2_processing_corrected_peaks.ipynb	sumo_nsp711_SARSCOV2_masslist.xlsx	logarithmic cleavage site plot

## Sheet: Fig4
data zip folder	Python script employed	corresponding peak list	plots used
20240912_SARS2_discontinuous_processing.zip	20240912_Sars2_processing_corrected_peaks.ipynb	sumo_nsp711_SARSCOV2_masslist.xlsx	logarithmic cleavage site plot
20240912_SARS1_discontinuous_processing.zip	20240912_sars1_processing.ipynb	sumo_nsp711_SARSCOV1_masslist.xlsx	logarithmic cleavage site plot
20240926_HCOV711_discontinuous_processing.zip	20240926_hcov229e_processing.ipynb	sumo_nsp711_HCOV229E_masslist.xlsx	logarithmic cleavage site plot
20240926_MERS_discontinuous_processing.zip	20240926_mers_processing_corrected_peaks.ipynb	sumo_nsp711_MERSCOV_masslist.xlsx	logarithmic cleavage site plot

## Sheet: Fig5
Figure 5
Figure	txt
SARS-CoV-2 His-nsp16 + SARS-COV-2 nsp7-11 (5 µM : 5 µM)	20241017_KSK41_n9_20241017161159.txt
SARS-CoV-2 nsp16 + SARS-COV-2 nsp7-11 (5 µM : 5 µM) + Mpro	20241017_KSK08_nsp711nsp16_n1_lowtrans.txt
SARS-CoV-2 His-nsp16 + MERS-CoV nsp7-11 (5 µM : 5 µM)	20241119_KSK13_n4.txt
SARS-CoV-2 nsp16 + MERS-CoV nsp7-11 (5 µM : 5 µM) + Mpro	20241120_KSK03_n5.txt

## Sheet: Fig6
# By using this file you agree to the legally binding terms of use found at alphafoldserver.com/output-terms
data_19f6f0d54be1b890
#
_entry.id 19f6f0d54be1b890
#
loop_
_atom_type.symbol
C
N
O
S
#
loop_
_audit_author.name
_audit_author.pdbx_ordinal
Google DeepMind 1
Isomorphic Labs 2
#
_audit_conform.dict_location https://raw.githubusercontent.com/ihmwg/ModelCIF/master/dist/mmcif_ma.dic
_audit_conform.dict_name mmcif_ma.dic
_audit_conform.dict_version 1.4.5
#
loop_
_chem_comp.formula
_chem_comp.formula_weight
_chem_comp.id
_chem_comp.mon_nstd_flag
_chem_comp.name
_chem_comp.pdbx_smiles
_chem_comp.pdbx_synonyms
_chem_comp.type
C3 H7 N O2 89.093 ALA y ALANINE C[C@H](N)C(O)=O ? "L-PEPTIDE LINKING"
C6 H15 N4 O2 175.209 ARG y ARGININE N[C@@H](CCCNC(N)=[NH2+])C(O)=O ? "L-PEPTIDE LINKING"
C4 H8 N2 O3 132.118 ASN y ASPARAGINE N[C@@H](CC(N)=O)C(O)=O ? "L-PEPTIDE LINKING"
C4 H7 N O4 133.103 ASP y "ASPARTIC ACID" N[C@@H](CC(O)=O)C(O)=O ? "L-PEPTIDE LINKING"
C3 H7 N O2 S 121.158 CYS y CYSTEINE N[C@@H](CS)C(O)=O ? "L-PEPTIDE LINKING"
C5 H10 N2 O3 146.144 GLN y GLUTAMINE N[C@@H](CCC(N)=O)C(O)=O ? "L-PEPTIDE LINKING"
C5 H9 N O4 147.129 GLU y "GLUTAMIC ACID" N[C@@H](CCC(O)=O)C(O)=O ? "L-PEPTIDE LINKING"
C2 H5 N O2 75.067 GLY y GLYCINE NCC(O)=O ? "PEPTIDE LINKING"
C6 H10 N3 O2 156.162 HIS y HISTIDINE N[C@@H](Cc1c[nH]c[nH+]1)C(O)=O ? "L-PEPTIDE LINKING"
C6 H13 N O2 131.173 ILE y ISOLEUCINE CC[C@H](C)[C@H](N)C(O)=O ? "L-PEPTIDE LINKING"
C6 H13 N O2 131.173 LEU y LEUCINE CC(C)C[C@H](N)C(O)=O ? "L-PEPTIDE LINKING"
C6 H15 N2 O2 147.195 LYS y LYSINE N[C@@H](CCCC[NH3+])C(O)=O ? "L-PEPTIDE LINKING"
C5 H11 N O2 S 149.211 MET y METHIONINE CSCC[C@H](N)C(O)=O ? "L-PEPTIDE LINKING"
C9 H11 N O2 165.189 PHE y PHENYLALANINE N[C@@H](Cc1ccccc1)C(O)=O ? "L-PEPTIDE LINKING"
C5 H9 N O2 115.130 PRO y PROLINE OC(=O)[C@@H]1CCCN1 ? "L-PEPTIDE LINKING"
C3 H7 N O3 105.093 SER y SERINE N[C@@H](CO)C(O)=O ? "L-PEPTIDE LINKING"
C4 H9 N O3 119.119 THR y THREONINE C[C@@H](O)[C@H](N)C(O)=O ? "L-PEPTIDE LINKING"
C11 H12 N2 O2 204.225 TRP y TRYPTOPHAN N[C@@H](Cc1c[nH]c2ccccc12)C(O)=O ? "L-PEPTIDE LINKING"
C9 H11 N O3 181.189 TYR y TYROSINE N[C@@H](Cc1ccc(O)cc1)C(O)=O ? "L-PEPTIDE LINKING"
C5 H11 N O2 117.146 VAL y VALINE CC(C)[C@H](N)C(O)=O ? "L-PEPTIDE LINKING"
#
_citation.book_publisher ?
_citation.country UK
_citation.id primary
_citation.journal_full Nature
_citation.journal_id_ASTM NATUAS
_citation.journal_id_CSD 0006
_citation.journal_id_ISSN 0028-0836
_citation.journal_volume ?
_citation.page_first ?
_citation.page_last ?
_citation.pdbx_database_id_DOI ?
_citation.pdbx_database_id_PubMed ?
_citation.title "Accurate structure prediction of biomolecular interactions with AlphaFold 3"
_citation.year 2024
#
loop_
_citation_author.citation_id
_citation_author.name
_citation_author.ordinal
primary "Google DeepMind" 1
primary "Isomorphic Labs" 2
#
_entity.id 1
_entity.pdbx_description .
_entity.type polymer
#
_entity_poly.entity_id 1
_entity_poly.pdbx_strand_id A
_entity_poly.type polypeptide(L)
#
loop_
_entity_poly_seq.entity_id
_entity_poly_seq.hetero
_entity_poly_seq.mon_id
_entity_poly_seq.num
1 n SER 1
1 n LYS 2
1 n MET 3
1 n SER 4
1 n ASP 5
1 n VAL 6
1 n LYS 7
1 n CYS 8
1 n THR 9
1 n SER 10
1 n VAL 11
1 n VAL 12
1 n LEU 13
1 n LEU 14
1 n SER 15
1 n VAL 16
1 n LEU 17
1 n GLN 18
1 n GLN 19
1 n LEU 20
1 n ARG 21
1 n VAL 22
1 n GLU 23
1 n SER 24
1 n SER 25
1 n SER 26
1 n LYS 27
1 n LEU 28
1 n TRP 29
1 n ALA 30
1 n GLN 31
1 n CYS 32
1 n VAL 33
1 n GLN 34
1 n LEU 35
1 n HIS 36
1 n ASN 37
1 n ASP 38
1 n ILE 39
1 n LEU 40
1 n LEU 41
1 n ALA 42
1 n LYS 43
1 n ASP 44
1 n THR 45
1 n THR 46
1 n GLU 47
1 n ALA 48
1 n PHE 49
1 n GLU 50
1 n LYS 51
1 n MET 52
1 n VAL 53
1 n SER 54
1 n LEU 55
1 n LEU 56
1 n SER 57
1 n VAL 58
1 n LEU 59
1 n LEU 60
1 n SER 61
1 n MET 62
1 n GLN 63
1 n GLY 64
1 n ALA 65
1 n VAL 66
1 n ASP 67
1 n ILE 68
1 n ASN 69
1 n LYS 70
1 n LEU 71
1 n CYS 72
1 n GLU 73
1 n GLU 74
1 n MET 75
1 n LEU 76
1 n ASP 77
1 n ASN 78
1 n ARG 79
1 n ALA 80
1 n THR 81
1 n LEU 82
1 n GLN 83
1 n ALA 84
1 n ILE 85
1 n ALA 86
1 n SER 87
1 n GLU 88
1 n PHE 89
1 n SER 90
1 n SER 91
1 n LEU 92
1 n PRO 93
1 n SER 94
1 n TYR 95
1 n ALA 96
1 n ALA 97
1 n PHE 98
1 n ALA 99
1 n THR 100
1 n ALA 101
1 n GLN 102
1 n GLU 103
1 n ALA 104
1 n TYR 105
1 n GLU 106
1 n GLN 107
1 n ALA 108
1 n VAL 109
1 n ALA 110
1 n ASN 111
1 n GLY 112
1 n ASP 113
1 n SER 114
1 n GLU 115
1 n VAL 116
1 n VAL 117
1 n LEU 118
1 n LYS 119
1 n LYS 120
1 n LEU 121
1 n LYS 122
1 n LYS 123
1 n SER 124
1 n LEU 125
1 n ASN 126
1 n VAL 127
1 n ALA 128
1 n LYS 129
1 n SER 130
1 n GLU 131
1 n PHE 132
1 n ASP 133
1 n ARG 134
1 n ASP 135
1 n ALA 136
1 n ALA 137
1 n MET 138
1 n GLN 139
1 n ARG 140
1 n LYS 141
1 n LEU 142
1 n GLU 143
1 n LYS 144
1 n MET 145
1 n ALA 146
1 n ASP 147
1 n GLN 148
1 n ALA 149
1 n MET 150
1 n THR 151
1 n GLN 152
1 n MET 153
1 n TYR 154
1 n LYS 155
1 n GLN 156
1 n ALA 157
1 n ARG 158
1 n SER 159
1 n GLU 160
1 n ASP 161
1 n LYS 162
1 n ARG 163
1 n ALA 164
1 n LYS 165
1 n VAL 166
1 n THR 167
1 n SER 168
1 n ALA 169
1 n MET 170
1 n GLN 171
1 n THR 172
1 n MET 173
1 n LEU 174
1 n PHE 175
1 n THR 176
1 n MET 177
1 n LEU 178
1 n ARG 179
1 n LYS 180
1 n LEU 181
1 n ASP 182
1 n ASN 183
1 n ASP 184
1 n ALA 185
1 n LEU 186
1 n ASN 187
1 n ASN 188
1 n ILE 189
1 n ILE 190
1 n ASN 191
1 n ASN 192
1 n ALA 193
1 n ARG 194
1 n ASP 195
1 n GLY 196
1 n CYS 197
1 n VAL 198
1 n PRO 199
1 n LEU 200
1 n ASN 201
1 n ILE 202
1 n ILE 203
1 n PRO 204
1 n LEU 205
1 n THR 206
1 n THR 207
1 n ALA 208
1 n ALA 209
1 n LYS 210
1 n LEU 211
1 n MET 212
1 n VAL 213
1 n VAL 214
1 n ILE 215
1 n PRO 216
1 n ASP 217
1 n TYR 218
1 n ASN 219
1 n THR 220
1 n TYR 221
1 n LYS 222
1 n ASN 223
1 n THR 224
1 n CYS 225
1 n ASP 226
1 n GLY 227
1 n THR 228
1 n THR 229
1 n PHE 230
1 n THR 231
1 n TYR 232
1 n ALA 233
1 n SER 234
1 n ALA 235
1 n LEU 236
1 n TRP 237
1 n GLU 238
1 n ILE 239
1 n GLN 240
1 n GLN 241
1 n VAL 242
1 n VAL 243
1 n ASP 244
1 n ALA 245
1 n ASP 246
1 n SER 247
1 n LYS 248
1 n ILE 249
1 n VAL 250
1 n GLN 251
1 n LEU 252
1 n SER 253
1 n GLU 254
1 n ILE 255
1 n SER 256
1 n MET 257
1 n ASP 258
1 n ASN 259
1 n SER 260
1 n PRO 261
1 n ASN 262
1 n LEU 263
1 n ALA 264
1 n TRP 265
1 n PRO 266
1 n LEU 267
1 n ILE 268
1 n VAL 269
1 n THR 270
1 n ALA 271
1 n LEU 272
1 n ARG 273
1 n ALA 274
1 n ASN 275
1 n SER 276
1 n ALA 277
1 n VAL 278
1 n LYS 279
1 n LEU 280
1 n GLN 281
1 n ASN 282
1 n ASN 283
1 n GLU 284
1 n LEU 285
1 n SER 286
1 n PRO 287
1 n VAL 288
1 n ALA 289
1 n LEU 290
1 n ARG 291
1 n GLN 292
1 n MET 293
1 n SER 294
1 n CYS 295
1 n ALA 296
1 n ALA 297
1 n GLY 298
1 n THR 299
1 n THR 300
1 n GLN 301
1 n THR 302
1 n ALA 303
1 n CYS 304
1 n THR 305
1 n ASP 306
1 n ASP 307
1 n ASN 308
1 n ALA 309
1 n LEU 310
1 n ALA 311
1 n TYR 312
1 n TYR 313
1 n ASN 314
1 n THR 315
1 n THR 316
1 n LYS 317
1 n GLY 318
1 n GLY 319
1 n ARG 320
1 n PHE 321
1 n VAL 322
1 n LEU 323
1 n ALA 324
1 n LEU 325
1 n LEU 326
1 n SER 327
1 n ASP 328
1 n LEU 329
1 n GLN 330
1 n ASP 331
1 n LEU 332
1 n LYS 333
1 n TRP 334
1 n ALA 335
1 n ARG 336
1 n PHE 337
1 n PRO 338
1 n LYS 339
1 n SER 340
1 n ASP 341
1 n GLY 342
1 n THR 343
1 n GLY 344
1 n THR 345
1 n ILE 346
1 n TYR 347
1 n THR 348
1 n GLU 349
1 n LEU 350
1 n GLU 351
1 n PRO 352
1 n PRO 353
1 n CYS 354
1 n ARG 355
1 n PHE 356
1 n VAL 357
1 n THR 358
1 n ASP 359
1 n THR 360
1 n PRO 361
1 n LYS 362
1 n GLY 363
1 n PRO 364
1 n LYS 365
1 n VAL 366
1 n LYS 367
1 n TYR 368
1 n LEU 369
1 n TYR 370
1 n PHE 371
1 n ILE 372
1 n LYS 373
1 n GLY 374
1 n LEU 375
1 n ASN 376
1 n ASN 377
1 n LEU 378
1 n ASN 379
1 n ARG 380
1 n GLY 381
1 n MET 382
1 n VAL 383
1 n LEU 384
1 n GLY 385
1 n SER 386
1 n LEU 387
1 n ALA 388
1 n ALA 389
1 n THR 390
1 n VAL 391
1 n ARG 392
1 n LEU 393
1 n GLN 394
1 n ALA 395
1 n GLY 396
1 n ASN 397
1 n ALA 398
1 n THR 399
1 n GLU 400
1 n VAL 401
1 n PRO 402
1 n ALA 403
1 n ASN 404
1 n SER 405
1 n THR 406
1 n VAL 407
1 n LEU 408
1 n SER 409
1 n PHE 410
1 n CYS 411
1 n ALA 412
1 n PHE 413
1 n ALA 414
1 n VAL 415
1 n ASP 416
1 n ALA 417
1 n ALA 418
1 n LYS 419
1 n ALA 420
1 n TYR 421
1 n LYS 422
1 n ASP 423
1 n TYR 424
1 n LEU 425
1 n ALA 426
1 n SER 427
1 n GLY 428
1 n GLY 429
1 n GLN 430
1 n PRO 431
1 n ILE 432
1 n THR 433
1 n ASN 434
1 n CYS 435
1 n VAL 436
1 n LYS 437
1 n MET 438
1 n LEU 439
1 n CYS 440
1 n THR 441
1 n HIS 442
1 n THR 443
1 n GLY 444
1 n THR 445
1 n GLY 446
1 n GLN 447
1 n ALA 448
1 n ILE 449
1 n THR 450
1 n VAL 451
1 n THR 452
1 n PRO 453
1 n GLU 454
1 n ALA 455
1 n ASN 456
1 n MET 457
1 n ASP 458
1 n GLN 459
1 n GLU 460
1 n SER 461
1 n PHE 462
1 n GLY 463
1 n GLY 464
1 n ALA 465
1 n SER 466
1 n CYS 467
1 n CYS 468
1 n LEU 469
1 n TYR 470
1 n CYS 471
1 n ARG 472
1 n CYS 473
1 n HIS 474
1 n ILE 475
1 n ASP 476
1 n HIS 477
1 n PRO 478
1 n ASN 479
1 n PRO 480
1 n LYS 481
1 n GLY 482
1 n PHE 483
1 n CYS 484
1 n ASP 485
1 n LEU 486
1 n LYS 487
1 n GLY 488
1 n LYS 489
1 n TYR 490
1 n VAL 491
1 n GLN 492
1 n ILE 493
1 n PRO 494
1 n THR 495
1 n THR 496
1 n CYS 497
1 n ALA 498
1 n ASN 499
1 n ASP 500
1 n PRO 501
1 n VAL 502
1 n GLY 503
1 n PHE 504
1 n THR 505
1 n LEU 506
1 n LYS 507
1 n ASN 508
1 n THR 509
1 n VAL 510
1 n CYS 511
1 n THR 512
1 n VAL 513
1 n CYS 514
1 n GLY 515
1 n MET 516
1 n TRP 517
1 n LYS 518
1 n GLY 519
1 n TYR 520
1 n GLY 521
1 n CYS 522
1 n SER 523
1 n CYS 524
1 n ASP 525
1 n GLN 526
1 n LEU 527
1 n ARG 528
1 n GLU 529
1 n PRO 530
1 n MET 531
1 n LEU 532
1 n GLN 533
1 n SER 534
1 n ALA 535
1 n ASP 536
1 n ALA 537
1 n GLN 538
1 n SER 539
1 n PHE 540
1 n LEU 541
1 n ASN 542
1 n GLY 543
1 n PHE 544
1 n ALA 545
1 n VAL 546
#
_ma_data.content_type "model coordinates"
_ma_data.id 1
_ma_data.name Model
#
_ma_model_list.data_id 1
_ma_model_list.model_group_id 1
_ma_model_list.model_group_name "AlphaFold-beta-20231127 (be2c21f9-b611-4c21-bfc0-bc05c526bf76 @ 2024-07-08 04:55:08)"
_ma_model_list.model_id 1
_ma_model_list.model_name "Top ranked model"
_ma_model_list.model_type "Ab initio model"
_ma_model_list.ordinal_id 1
#
loop_
_ma_protocol_step.method_type
_ma_protocol_step.ordinal_id
_ma_protocol_step.protocol_id
_ma_protocol_step.step_id
coevolution MSA 1 1 1
template search 2 1 2
modeling 3 1 3
#
loop_
_ma_qa_metric.id
_ma_qa_metric.mode
_ma_qa_metric.name
_ma_qa_metric.software_group_id
_ma_qa_metric.type
1 global pLDDT 1 pLDDT
2 local pLDDT 1 pLDDT
#
_ma_qa_metric_global.metric_id 1
_ma_qa_metric_global.metric_value 78.12
_ma_qa_metric_global.model_id 1
_ma_qa_metric_global.ordinal_id 1
#
_ma_software_group.group_id 1
_ma_software_group.ordinal_id 1
_ma_software_group.software_id 1
#
_ma_target_entity.data_id 1
_ma_target_entity.entity_id 1
_ma_target_entity.origin .
#
_ma_target_entity_instance.asym_id A
_ma_target_entity_instance.details .
_ma_target_entity_instance.entity_id 1
#
loop_
_pdbx_data_usage.details
_pdbx_data_usage.id
_pdbx_data_usage.type
_pdbx_data_usage.url
;NON-COMMERCIAL USE ONLY, BY USING THIS FILE YOU AGREE TO THE TERMS OF USE FOUND
AT alphafoldserver.com/output-terms.
;
1 license ?
;THE INFORMATION IS NOT INTENDED FOR, HAS NOT BEEN VALIDATED FOR, AND IS NOT
APPROVED FOR CLINICAL USE. IT SHOULD NOT BE USED FOR CLINICAL PURPOSE OR RELIED
ON FOR MEDICAL OR OTHER PROFESSIONAL ADVICE. IT IS THEORETICAL MODELLING ONLY
AND CAUTION SHOULD BE EXERCISED IN ITS USE. IT IS PROVIDED "AS-IS" WITHOUT ANY
WARRANTY OF ANY KIND, WHETHER EXPRESSED OR IMPLIED. NO WARRANTY IS GIVEN THAT
USE OF THE INFORMATION SHALL NOT INFRINGE THE RIGHTS OF ANY THIRD PARTY.
;
2 disclaimer ?
#
loop_
_pdbx_poly_seq_scheme.asym_id
_pdbx_poly_seq_scheme.auth_seq_num
_pdbx_poly_seq_scheme.entity_id
_pdbx_poly_seq_scheme.hetero
_pdbx_poly_seq_scheme.mon_id
_pdbx_poly_seq_scheme.pdb_ins_code
_pdbx_poly_seq_scheme.pdb_seq_num
_pdbx_poly_seq_scheme.pdb_strand_id
_pdbx_poly_seq_scheme.seq_id
A 1 1 n SER . 1 A 1
A 2 1 n LYS . 2 A 2
A 3 1 n MET . 3 A 3
A 4 1 n SER . 4 A 4
A 5 1 n ASP . 5 A 5
A 6 1 n VAL . 6 A 6
A 7 1 n LYS . 7 A 7
A 8 1 n CYS . 8 A 8
A 9 1 n THR . 9 A 9
A 10 1 n SER . 10 A 10
A 11 1 n VAL . 11 A 11
A 12 1 n VAL . 12 A 12
A 13 1 n LEU . 13 A 13
A 14 1 n LEU . 14 A 14
A 15 1 n SER . 15 A 15
A 16 1 n VAL . 16 A 16
A 17 1 n LEU . 17 A 17
A 18 1 n GLN . 18 A 18
A 19 1 n GLN . 19 A 19
A 20 1 n LEU . 20 A 20
A 21 1 n ARG . 21 A 21
A 22 1 n VAL . 22 A 22
A 23 1 n GLU . 23 A 23
A 24 1 n SER . 24 A 24
A 25 1 n SER . 25 A 25
A 26 1 n SER . 26 A 26
A 27 1 n LYS . 27 A 27
A 28 1 n LEU . 28 A 28
A 29 1 n TRP . 29 A 29
A 30 1 n ALA . 30 A 30
A 31 1 n GLN . 31 A 31
A 32 1 n CYS . 32 A 32
A 33 1 n VAL . 33 A 33
A 34 1 n GLN . 34 A 34
A 35 1 n LEU . 35 A 35
A 36 1 n HIS . 36 A 36
A 37 1 n ASN . 37 A 37
A 38 1 n ASP . 38 A 38
A 39 1 n ILE . 39 A 39
A 40 1 n LEU . 40 A 40
A 41 1 n LEU . 41 A 41
A 42 1 n ALA . 42 A 42
A 43 1 n LYS . 43 A 43
A 44 1 n ASP . 44 A 44
A 45 1 n THR . 45 A 45
A 46 1 n THR . 46 A 46
A 47 1 n GLU . 47 A 47
A 48 1 n ALA . 48 A 48
A 49 1 n PHE . 49 A 49
A 50 1 n GLU . 50 A 50
A 51 1 n LYS . 51 A 51
A 52 1 n MET . 52 A 52
A 53 1 n VAL . 53 A 53
A 54 1 n SER . 54 A 54
A 55 1 n LEU . 55 A 55
A 56 1 n LEU . 56 A 56
A 57 1 n SER . 57 A 57
A 58 1 n VAL . 58 A 58
A 59 1 n LEU . 59 A 59
A 60 1 n LEU . 60 A 60
A 61 1 n SER . 61 A 61
A 62 1 n MET . 62 A 62
A 63 1 n GLN . 63 A 63
A 64 1 n GLY . 64 A 64
A 65 1 n ALA . 65 A 65
A 66 1 n VAL . 66 A 66
A 67 1 n ASP . 67 A 67
A 68 1 n ILE . 68 A 68
A 69 1 n ASN . 69 A 69
A 70 1 n LYS . 70 A 70
A 71 1 n LEU . 71 A 71
A 72 1 n CYS . 72 A 72
A 73 1 n GLU . 73 A 73
A 74 1 n GLU . 74 A 74
A 75 1 n MET . 75 A 75
A 76 1 n LEU . 76 A 76
A 77 1 n ASP . 77 A 77
A 78 1 n ASN . 78 A 78
A 79 1 n ARG . 79 A 79
A 80 1 n ALA . 80 A 80
A 81 1 n THR . 81 A 81
A 82 1 n LEU . 82 A 82
A 83 1 n GLN . 83 A 83
A 84 1 n ALA . 84 A 84
A 85 1 n ILE . 85 A 85
A 86 1 n ALA . 86 A 86
A 87 1 n SER . 87 A 87
A 88 1 n GLU . 88 A 88
A 89 1 n PHE . 89 A 89
A 90 1 n SER . 90 A 90
A 91 1 n SER . 91 A 91
A 92 1 n LEU . 92 A 92
A 93 1 n PRO . 93 A 93
A 94 1 n SER . 94 A 94
A 95 1 n TYR . 95 A 95
A 96 1 n ALA . 96 A 96
A 97 1 n ALA . 97 A 97
A 98 1 n PHE . 98 A 98
A 99 1 n ALA . 99 A 99
A 100 1 n THR . 100 A 100
A 101 1 n ALA . 101 A 101
A 102 1 n GLN . 102 A 102
A 103 1 n GLU . 103 A 103
A 104 1 n ALA . 104 A 104
A 105 1 n TYR . 105 A 105
A 106 1 n GLU . 106 A 106
A 107 1 n GLN . 107 A 107
A 108 1 n ALA . 108 A 108
A 109 1 n VAL . 109 A 109
A 110 1 n ALA . 110 A 110
A 111 1 n ASN . 111 A 111
A 112 1 n GLY . 112 A 112
A 113 1 n ASP . 113 A 113
A 114 1 n SER . 114 A 114
A 115 1 n GLU . 115 A 115
A 116 1 n VAL . 116 A 116
A 117 1 n VAL . 117 A 117
A 118 1 n LEU . 118 A 118
A 119 1 n LYS . 119 A 119
A 120 1 n LYS . 120 A 120
A 121 1 n LEU . 121 A 121
A 122 1 n LYS . 122 A 122
A 123 1 n LYS . 123 A 123
A 124 1 n SER . 124 A 124
A 125 1 n LEU . 125 A 125
A 126 1 n ASN . 126 A 126
A 127 1 n VAL . 127 A 127
A 128 1 n ALA . 128 A 128
A 129 1 n LYS . 129 A 129
A 130 1 n SER . 130 A 130
A 131 1 n GLU . 131 A 131
A 132 1 n PHE . 132 A 132
A 133 1 n ASP . 133 A 133
A 134 1 n ARG . 134 A 134
A 135 1 n ASP . 135 A 135
A 136 1 n ALA . 136 A 136
A 137 1 n ALA . 137 A 137
A 138 1 n MET . 138 A 138
A 139 1 n GLN . 139 A 139
A 140 1 n ARG . 140 A 140
A 141 1 n LYS . 141 A 141
A 142 1 n LEU . 142 A 142
A 143 1 n GLU . 143 A 143
A 144 1 n LYS . 144 A 144
A 145 1 n MET . 145 A 145
A 146 1 n ALA . 146 A 146
A 147 1 n ASP . 147 A 147
A 148 1 n GLN . 148 A 148
A 149 1 n ALA . 149 A 149
A 150 1 n MET . 150 A 150
A 151 1 n THR . 151 A 151
A 152 1 n GLN . 152 A 152
A 153 1 n MET . 153 A 153
A 154 1 n TYR . 154 A 154
A 155 1 n LYS . 155 A 155
A 156 1 n GLN . 156 A 156
A 157 1 n ALA . 157 A 157
A 158 1 n ARG . 158 A 158
A 159 1 n SER . 159 A 159
A 160 1 n GLU . 160 A 160
A 161 1 n ASP . 161 A 161
A 162 1 n LYS . 162 A 162
A 163 1 n ARG . 163 A 163
A 164 1 n ALA . 164 A 164
A 165 1 n LYS . 165 A 165
A 166 1 n VAL . 166 A 166
A 167 1 n THR . 167 A 167
A 168 1 n SER . 168 A 168
A 169 1 n ALA . 169 A 169
A 170 1 n MET . 170 A 170
A 171 1 n GLN . 171 A 171
A 172 1 n THR . 172 A 172
A 173 1 n MET . 173 A 173
A 174 1 n LEU . 174 A 174
A 175 1 n PHE . 175 A 175
A 176 1 n THR . 176 A 176
A 177 1 n MET . 177 A 177
A 178 1 n LEU . 178 A 178
A 179 1 n ARG . 179 A 179
A 180 1 n LYS . 180 A 180
A 181 1 n LEU . 181 A 181
A 182 1 n ASP . 182 A 182
A 183 1 n ASN . 183 A 183
A 184 1 n ASP . 184 A 184
A 185 1 n ALA . 185 A 185
A 186 1 n LEU . 186 A 186
A 187 1 n ASN . 187 A 187
A 188 1 n ASN . 188 A 188
A 189 1 n ILE . 189 A 189
A 190 1 n ILE . 190 A 190
A 191 1 n ASN . 191 A 191
A 192 1 n ASN . 192 A 192
A 193 1 n ALA . 193 A 193
A 194 1 n ARG . 194 A 194
A 195 1 n ASP . 195 A 195
A 196 1 n GLY . 196 A 196
A 197 1 n CYS . 197 A 197
A 198 1 n VAL . 198 A 198
A 199 1 n PRO . 199 A 199
A 200 1 n LEU . 200 A 200
A 201 1 n ASN . 201 A 201
A 202 1 n ILE . 202 A 202
A 203 1 n ILE . 203 A 203
A 204 1 n PRO . 204 A 204
A 205 1 n LEU . 205 A 205
A 206 1 n THR . 206 A 206
A 207 1 n THR . 207 A 207
A 208 1 n ALA . 208 A 208
A 209 1 n ALA . 209 A 209
A 210 1 n LYS . 210 A 210
A 211 1 n LEU . 211 A 211
A 212 1 n MET . 212 A 212
A 213 1 n VAL . 213 A 213
A 214 1 n VAL . 214 A 214
A 215 1 n ILE . 215 A 215
A 216 1 n PRO . 216 A 216
A 217 1 n ASP . 217 A 217
A 218 1 n TYR . 218 A 218
A 219 1 n ASN . 219 A 219
A 220 1 n THR . 220 A 220
A 221 1 n TYR . 221 A 221
A 222 1 n LYS . 222 A 222
A 223 1 n ASN . 223 A 223
A 224 1 n THR . 224 A 224
A 225 1 n CYS . 225 A 225
A 226 1 n ASP . 226 A 226
A 227 1 n GLY . 227 A 227
A 228 1 n THR . 228 A 228
A 229 1 n THR . 229 A 229
A 230 1 n PHE . 230 A 230
A 231 1 n THR . 231 A 231
A 232 1 n TYR . 232 A 232
A 233 1 n ALA . 233 A 233
A 234 1 n SER . 234 A 234
A 235 1 n ALA . 235 A 235
A 236 1 n LEU . 236 A 236
A 237 1 n TRP . 237 A 237
A 238 1 n GLU . 238 A 238
A 239 1 n ILE . 239 A 239
A 240 1 n GLN . 240 A 240
A 241 1 n GLN . 241 A 241
A 242 1 n VAL . 242 A 242
A 243 1 n VAL . 243 A 243
A 244 1 n ASP . 244 A 244
A 245 1 n ALA . 245 A 245
A 246 1 n ASP . 246 A 246
A 247 1 n SER . 247 A 247
A 248 1 n LYS . 248 A 248
A 249 1 n ILE . 249 A 249
A 250 1 n VAL . 250 A 250
A 251 1 n GLN . 251 A 251
A 252 1 n LEU . 252 A 252
A 253 1 n SER . 253 A 253
A 254 1 n GLU . 254 A 254
A 255 1 n ILE . 255 A 255
A 256 1 n SER . 256 A 256
A 257 1 n MET . 257 A 257
A 258 1 n ASP . 258 A 258
A 259 1 n ASN . 259 A 259
A 260 1 n SER . 260 A 260
A 261 1 n PRO . 261 A 261
A 262 1 n ASN . 262 A 262
A 263 1 n LEU . 263 A 263
A 264 1 n ALA . 264 A 264
A 265 1 n TRP . 265 A 265
A 266 1 n PRO . 266 A 266
A 267 1 n LEU . 267 A 267
A 268 1 n ILE . 268 A 268
A 269 1 n VAL . 269 A 269
A 270 1 n THR . 270 A 270
A 271 1 n ALA . 271 A 271
A 272 1 n LEU . 272 A 272
A 273 1 n ARG . 273 A 273
A 274 1 n ALA . 274 A 274
A 275 1 n ASN . 275 A 275
A 276 1 n SER . 276 A 276
A 277 1 n ALA . 277 A 277
A 278 1 n VAL . 278 A 278
A 279 1 n LYS . 279 A 279
A 280 1 n LEU . 280 A 280
A 281 1 n GLN . 281 A 281
A 282 1 n ASN . 282 A 282
A 283 1 n ASN . 283 A 283
A 284 1 n GLU . 284 A 284
A 285 1 n LEU . 285 A 285
A 286 1 n SER . 286 A 286
A 287 1 n PRO . 287 A 287
A 288 1 n VAL . 288 A 288
A 289 1 n ALA . 289 A 289
A 290 1 n LEU . 290 A 290
A 291 1 n ARG . 291 A 291
A 292 1 n GLN . 292 A 292
A 293 1 n MET . 293 A 293
A 294 1 n SER . 294 A 294
A 295 1 n CYS . 295 A 295
A 296 1 n ALA . 296 A 296
A 297 1 n ALA . 297 A 297
A 298 1 n GLY . 298 A 298
A 299 1 n THR . 299 A 299
A 300 1 n THR . 300 A 300
A 301 1 n GLN . 301 A 301
A 302 1 n THR . 302 A 302
A 303 1 n ALA . 303 A 303
A 304 1 n CYS . 304 A 304
A 305 1 n THR . 305 A 305
A 306 1 n ASP . 306 A 306
A 307 1 n ASP . 307 A 307
A 308 1 n ASN . 308 A 308
A 309 1 n ALA . 309 A 309
A 310 1 n LEU . 310 A 310
A 311 1 n ALA . 311 A 311
A 312 1 n TYR . 312 A 312
A 313 1 n TYR . 313 A 313
A 314 1 n ASN . 314 A 314
A 315 1 n THR . 315 A 315
A 316 1 n THR . 316 A 316
A 317 1 n LYS . 317 A 317
A 318 1 n GLY . 318 A 318
A 319 1 n GLY . 319 A 319
A 320 1 n ARG . 320 A 320
A 321 1 n PHE . 321 A 321
A 322 1 n VAL . 322 A 322
A 323 1 n LEU . 323 A 323
A 324 1 n ALA . 324 A 324
A 325 1 n LEU . 325 A 325
A 326 1 n LEU . 326 A 326
A 327 1 n SER . 327 A 327
A 328 1 n ASP . 328 A 328
A 329 1 n LEU . 329 A 329
A 330 1 n GLN . 330 A 330
A 331 1 n ASP . 331 A 331
A 332 1 n LEU . 332 A 332
A 333 1 n LYS . 333 A 333
A 334 1 n TRP . 334 A 334
A 335 1 n ALA . 335 A 335
A 336 1 n ARG . 336 A 336
A 337 1 n PHE . 337 A 337
A 338 1 n PRO . 338 A 338
A 339 1 n LYS . 339 A 339
A 340 1 n SER . 340 A 340
A 341 1 n ASP . 341 A 341
A 342 1 n GLY . 342 A 342
A 343 1 n THR . 343 A 343
A 344 1 n GLY . 344 A 344
A 345 1 n THR . 345 A 345
A 346 1 n ILE . 346 A 346
A 347 1 n TYR . 347 A 347
A 348 1 n THR . 348 A 348
A 349 1 n GLU . 349 A 349
A 350 1 n LEU . 350 A 350
A 351 1 n GLU . 351 A 351
A 352 1 n PRO . 352 A 352
A 353 1 n PRO . 353 A 353
A 354 1 n CYS . 354 A 354
A 355 1 n ARG . 355 A 355
A 356 1 n PHE . 356 A 356
A 357 1 n VAL . 357 A 357
A 358 1 n THR . 358 A 358
A 359 1 n ASP . 359 A 359
A 360 1 n THR . 360 A 360
A 361 1 n PRO . 361 A 361
A 362 1 n LYS . 362 A 362
A 363 1 n GLY . 363 A 363
A 364 1 n PRO . 364 A 364
A 365 1 n LYS . 365 A 365
A 366 1 n VAL . 366 A 366
A 367 1 n LYS . 367 A 367
A 368 1 n TYR . 368 A 368
A 369 1 n LEU . 369 A 369
A 370 1 n TYR . 370 A 370
A 371 1 n PHE . 371 A 371
A 372 1 n ILE . 372 A 372
A 373 1 n LYS . 373 A 373
A 374 1 n GLY . 374 A 374
A 375 1 n LEU . 375 A 375
A 376 1 n ASN . 376 A 376
A 377 1 n ASN . 377 A 377
A 378 1 n LEU . 378 A 378
A 379 1 n ASN . 379 A 379
A 380 1 n ARG . 380 A 380
A 381 1 n GLY . 381 A 381
A 382 1 n MET . 382 A 382
A 383 1 n VAL . 383 A 383
A 384 1 n LEU . 384 A 384
A 385 1 n GLY . 385 A 385
A 386 1 n SER . 386 A 386
A 387 1 n LEU . 387 A 387
A 388 1 n ALA . 388 A 388
A 389 1 n ALA . 389 A 389
A 390 1 n THR . 390 A 390
A 391 1 n VAL . 391 A 391
A 392 1 n ARG . 392 A 392
A 393 1 n LEU . 393 A 393
A 394 1 n GLN . 394 A 394
A 395 1 n ALA . 395 A 395
A 396 1 n GLY . 396 A 396
A 397 1 n ASN . 397 A 397
A 398 1 n ALA . 398 A 398
A 399 1 n THR . 399 A 399
A 400 1 n GLU . 400 A 400
A 401 1 n VAL . 401 A 401
A 402 1 n PRO . 402 A 402
A 403 1 n ALA . 403 A 403
A 404 1 n ASN . 404 A 404
A 405 1 n SER . 405 A 405
A 406 1 n THR . 406 A 406
A 407 1 n VAL . 407 A 407
A 408 1 n LEU . 408 A 408
A 409 1 n SER . 409 A 409
A 410 1 n PHE . 410 A 410
A 411 1 n CYS . 411 A 411
A 412 1 n ALA . 412 A 412
A 413 1 n PHE . 413 A 413
A 414 1 n ALA . 414 A 414
A 415 1 n VAL . 415 A 415
A 416 1 n ASP . 416 A 416
A 417 1 n ALA . 417 A 417
A 418 1 n ALA . 418 A 418
A 419 1 n LYS . 419 A 419
A 420 1 n ALA . 420 A 420
A 421 1 n TYR . 421 A 421
A 422 1 n LYS . 422 A 422
A 423 1 n ASP . 423 A 423
A 424 1 n TYR . 424 A 424
A 425 1 n LEU . 425 A 425
A 426 1 n ALA . 426 A 426
A 427 1 n SER . 427 A 427
A 428 1 n GLY . 428 A 428
A 429 1 n GLY . 429 A 429
A 430 1 n GLN . 430 A 430
A 431 1 n PRO . 431 A 431
A 432 1 n ILE . 432 A 432
A 433 1 n THR . 433 A 433
A 434 1 n ASN . 434 A 434
A 435 1 n CYS . 435 A 435
A 436 1 n VAL . 436 A 436
A 437 1 n LYS . 437 A 437
A 438 1 n MET . 438 A 438
A 439 1 n LEU . 439 A 439
A 440 1 n CYS . 440 A 440
A 441 1 n THR . 441 A 441
A 442 1 n HIS . 442 A 442
A 443 1 n THR . 443 A 443
A 444 1 n GLY . 444 A 444
A 445 1 n THR . 445 A 445
A 446 1 n GLY . 446 A 446
A 447 1 n GLN . 447 A 447
A 448 1 n ALA . 448 A 448
A 449 1 n ILE . 449 A 449
A 450 1 n THR . 450 A 450
A 451 1 n VAL . 451 A 451
A 452 1 n THR . 452 A 452
A 453 1 n PRO . 453 A 453
A 454 1 n GLU . 454 A 454
A 455 1 n ALA . 455 A 455
A 456 1 n ASN . 456 A 456
A 457 1 n MET . 457 A 457
A 458 1 n ASP . 458 A 458
A 459 1 n GLN . 459 A 459
A 460 1 n GLU . 460 A 460
A 461 1 n SER . 461 A 461
A 462 1 n PHE . 462 A 462
A 463 1 n GLY . 463 A 463
A 464 1 n GLY . 464 A 464
A 465 1 n ALA . 465 A 465
A 466 1 n SER . 466 A 466
A 467 1 n CYS . 467 A 467
A 468 1 n CYS . 468 A 468
A 469 1 n LEU . 469 A 469
A 470 1 n TYR . 470 A 470
A 471 1 n CYS . 471 A 471
A 472 1 n ARG . 472 A 472
A 473 1 n CYS . 473 A 473
A 474 1 n HIS . 474 A 474
A 475 1 n ILE . 475 A 475
A 476 1 n ASP . 476 A 476
A 477 1 n HIS . 477 A 477
A 478 1 n PRO . 478 A 478
A 479 1 n ASN . 479 A 479
A 480 1 n PRO . 480 A 480
A 481 1 n LYS . 481 A 481
A 482 1 n GLY . 482 A 482
A 483 1 n PHE . 483 A 483
A 484 1 n CYS . 484 A 484
A 485 1 n ASP . 485 A 485
A 486 1 n LEU . 486 A 486
A 487 1 n LYS . 487 A 487
A 488 1 n GLY . 488 A 488
A 489 1 n LYS . 489 A 489
A 490 1 n TYR . 490 A 490
A 491 1 n VAL . 491 A 491
A 492 1 n GLN . 492 A 492
A 493 1 n ILE . 493 A 493
A 494 1 n PRO . 494 A 494
A 495 1 n THR . 495 A 495
A 496 1 n THR . 496 A 496
A 497 1 n CYS . 497 A 497
A 498 1 n ALA . 498 A 498
A 499 1 n ASN . 499 A 499
A 500 1 n ASP . 500 A 500
A 501 1 n PRO . 501 A 501
A 502 1 n VAL . 502 A 502
A 503 1 n GLY . 503 A 503
A 504 1 n PHE . 504 A 504
A 505 1 n THR . 505 A 505
A 506 1 n LEU . 506 A 506
A 507 1 n LYS . 507 A 507
A 508 1 n ASN . 508 A 508
A 509 1 n THR . 509 A 509
A 510 1 n VAL . 510 A 510
A 511 1 n CYS . 511 A 511
A 512 1 n THR . 512 A 512
A 513 1 n VAL . 513 A 513
A 514 1 n CYS . 514 A 514
A 515 1 n GLY . 515 A 515
A 516 1 n MET . 516 A 516
A 517 1 n TRP . 517 A 517
A 518 1 n LYS . 518 A 518
A 519 1 n GLY . 519 A 519
A 520 1 n TYR . 520 A 520
A 521 1 n GLY . 521 A 521
A 522 1 n CYS . 522 A 522
A 523 1 n SER . 523 A 523
A 524 1 n CYS . 524 A 524
A 525 1 n ASP . 525 A 525
A 526 1 n GLN . 526 A 526
A 527 1 n LEU . 527 A 527
A 528 1 n ARG . 528 A 528
A 529 1 n GLU . 529 A 529
A 530 1 n PRO . 530 A 530
A 531 1 n MET . 531 A 531
A 532 1 n LEU . 532 A 532
A 533 1 n GLN . 533 A 533
A 534 1 n SER . 534 A 534
A 535 1 n ALA . 535 A 535
A 536 1 n ASP . 536 A 536
A 537 1 n ALA . 537 A 537
A 538 1 n GLN . 538 A 538
A 539 1 n SER . 539 A 539
A 540 1 n PHE . 540 A 540
A 541 1 n LEU . 541 A 541
A 542 1 n ASN . 542 A 542
A 543 1 n GLY . 543 A 543
A 544 1 n PHE . 544 A 544
A 545 1 n ALA . 545 A 545
A 546 1 n VAL . 546 A 546
#
_software.classification other
_software.date ?
_software.description "Structure prediction"
_software.name AlphaFold
_software.pdbx_ordinal 1
_software.type package
_software.version "AlphaFold-beta-20231127 (be2c21f9-b611-4c21-bfc0-bc05c526bf76 @ 2024-07-08 04:55:08)"
#
_struct_asym.entity_id 1
_struct_asym.id A
#
loop_
_atom_site.group_PDB
_atom_site.id
_atom_site.type_symbol
_atom_site.label_atom_id
_atom_site.label_alt_id
_atom_site.label_comp_id
_atom_site.label_asym_id
_atom_site.label_entity_id
_atom_site.label_seq_id
_atom_site.pdbx_PDB_ins_code
_atom_site.Cartn_x
_atom_site.Cartn_y
_atom_site.Cartn_z
_atom_site.occupancy
_atom_site.B_iso_or_equiv
_atom_site.auth_seq_id
_atom_site.auth_asym_id
_atom_site.pdbx_PDB_model_num
ATOM 1 N N . SER A 1 1 ? 27.156 56.054 -10.519 1.00 54.15 1 A 1
ATOM 2 C CA . SER A 1 1 ? 25.892 56.766 -10.222 1.00 62.39 1 A 1
ATOM 3 C C . SER A 1 1 ? 25.662 56.739 -8.729 1.00 66.24 1 A 1
ATOM 4 O O . SER A 1 1 ? 26.058 55.761 -8.112 1.00 60.55 1 A 1
ATOM 5 C CB . SER A 1 1 ? 24.705 56.099 -10.935 1.00 54.92 1 A 1
ATOM 6 O OG . SER A 1 1 ? 24.384 54.853 -10.351 1.00 45.79 1 A 1
ATOM 7 N N . LYS A 1 2 ? 24.996 57.736 -8.111 1.00 72.24 2 A 1
ATOM 8 C CA . LYS A 1 2 ? 24.732 57.757 -6.652 1.00 74.49 2 A 1
ATOM 9 C C . LYS A 1 2 ? 24.190 56.428 -6.099 1.00 76.53 2 A 1
ATOM 10 O O . LYS A 1 2 ? 24.539 56.007 -5.016 1.00 72.62 2 A 1
ATOM 11 C CB . LYS A 1 2 ? 23.755 58.898 -6.302 1.00 69.69 2 A 1
ATOM 12 C CG . LYS A 1 2 ? 24.341 60.310 -6.499 1.00 62.85 2 A 1
ATOM 13 C CD . LYS A 1 2 ? 23.343 61.385 -6.000 1.00 57.65 2 A 1
ATOM 14 C CE . LYS A 1 2 ? 23.936 62.791 -6.125 1.00 52.12 2 A 1
ATOM 15 N NZ . LYS A 1 2 ? 23.009 63.824 -5.582 1.00 45.33 2 A 1
ATOM 16 N N . MET A 1 3 ? 23.354 55.702 -6.874 1.00 73.92 3 A 1
ATOM 17 C CA . MET A 1 3 ? 22.844 54.372 -6.515 1.00 76.44 3 A 1
ATOM 18 C C . MET A 1 3 ? 23.943 53.295 -6.456 1.00 75.24 3 A 1
ATOM 19 O O . MET A 1 3 ? 23.938 52.463 -5.562 1.00 71.19 3 A 1
ATOM 20 C CB . MET A 1 3 ? 21.772 53.973 -7.539 1.00 76.17 3 A 1
ATOM 21 C CG . MET A 1 3 ? 21.171 52.593 -7.260 1.00 74.46 3 A 1
ATOM 22 S SD . MET A 1 3 ? 20.343 52.426 -5.667 1.00 73.78 3 A 1
ATOM 23 C CE . MET A 1 3 ? 18.756 53.159 -6.102 1.00 65.50 3 A 1
ATOM 24 N N . SER A 1 4 ? 24.877 53.297 -7.400 1.00 74.21 4 A 1
ATOM 25 C CA . SER A 1 4 ? 25.989 52.347 -7.401 1.00 73.05 4 A 1
ATOM 26 C C . SER A 1 4 ? 26.881 52.560 -6.188 1.00 74.28 4 A 1
ATOM 27 O O . SER A 1 4 ? 27.266 51.583 -5.560 1.00 70.49 4 A 1
ATOM 28 C CB . SER A 1 4 ? 26.840 52.467 -8.672 1.00 69.33 4 A 1
ATOM 29 O OG . SER A 1 4 ? 26.075 52.189 -9.822 1.00 61.36 4 A 1
ATOM 30 N N . ASP A 1 5 ? 27.120 53.821 -5.803 1.00 74.35 5 A 1
ATOM 31 C CA . ASP A 1 5 ? 27.976 54.175 -4.673 1.00 74.57 5 A 1
ATOM 32 C C . ASP A 1 5 ? 27.368 53.683 -3.348 1.00 75.64 5 A 1
ATOM 33 O O . ASP A 1 5 ? 28.053 53.053 -2.546 1.00 74.48 5 A 1
ATOM 34 C CB . ASP A 1 5 ? 28.224 55.695 -4.653 1.00 71.76 5 A 1
ATOM 35 C CG . ASP A 1 5 ? 28.672 56.264 -6.011 1.00 66.71 5 A 1
ATOM 36 O OD1 . ASP A 1 5 ? 29.347 55.536 -6.770 1.00 61.33 5 A 1
ATOM 37 O OD2 . ASP A 1 5 ? 28.200 57.377 -6.348 1.00 59.49 5 A 1
ATOM 38 N N . VAL A 1 6 ? 26.052 53.852 -3.154 1.00 81.37 6 A 1
ATOM 39 C CA . VAL A 1 6 ? 25.315 53.330 -1.985 1.00 83.55 6 A 1
ATOM 40 C C . VAL A 1 6 ? 25.397 51.802 -1.912 1.00 83.07 6 A 1
ATOM 41 O O . VAL A 1 6 ? 25.669 51.247 -0.843 1.00 81.33 6 A 1
ATOM 42 C CB . VAL A 1 6 ? 23.851 53.808 -2.006 1.00 85.62 6 A 1
ATOM 43 C CG1 . VAL A 1 6 ? 22.997 53.154 -0.920 1.00 78.68 6 A 1
ATOM 44 C CG2 . VAL A 1 6 ? 23.763 55.326 -1.780 1.00 75.91 6 A 1
ATOM 45 N N . LYS A 1 7 ? 25.219 51.110 -3.031 1.00 79.84 7 A 1
ATOM 46 C CA . LYS A 1 7 ? 25.310 49.642 -3.086 1.00 78.45 7 A 1
ATOM 47 C C . LYS A 1 7 ? 26.719 49.134 -2.787 1.00 78.13 7 A 1
ATOM 48 O O . LYS A 1 7 ? 26.869 48.237 -1.964 1.00 76.69 7 A 1
ATOM 49 C CB . LYS A 1 7 ? 24.784 49.120 -4.437 1.00 77.44 7 A 1
ATOM 50 C CG . LYS A 1 7 ? 23.266 49.295 -4.520 1.00 77.34 7 A 1
ATOM 51 C CD . LYS A 1 7 ? 22.653 48.730 -5.806 1.00 73.65 7 A 1
ATOM 52 C CE . LYS A 1 7 ? 21.145 48.975 -5.709 1.00 70.44 7 A 1
ATOM 53 N NZ . LYS A 1 7 ? 20.339 48.197 -6.673 1.00 65.83 7 A 1
ATOM 54 N N . CYS A 1 8 ? 27.751 49.746 -3.359 1.00 76.20 8 A 1
ATOM 55 C CA . CYS A 1 8 ? 29.144 49.412 -3.067 1.00 73.93 8 A 1
ATOM 56 C C . CYS A 1 8 ? 29.486 49.665 -1.591 1.00 74.57 8 A 1
ATOM 57 O O . CYS A 1 8 ? 30.090 48.817 -0.942 1.00 73.06 8 A 1
ATOM 58 C CB . CYS A 1 8 ? 30.066 50.209 -3.990 1.00 70.12 8 A 1
ATOM 59 S SG . CYS A 1 8 ? 29.878 49.640 -5.704 1.00 62.23 8 A 1
ATOM 60 N N . THR A 1 9 ? 29.046 50.799 -1.034 1.00 81.01 9 A 1
ATOM 61 C CA . THR A 1 9 ? 29.254 51.121 0.387 1.00 81.85 9 A 1
ATOM 62 C C . THR A 1 9 ? 28.605 50.070 1.298 1.00 82.26 9 A 1
ATOM 63 O O . THR A 1 9 ? 29.212 49.675 2.286 1.00 81.54 9 A 1
ATOM 64 C CB . THR A 1 9 ? 28.710 52.517 0.720 1.00 82.12 9 A 1
ATOM 65 O OG1 . THR A 1 9 ? 29.274 53.483 -0.137 1.00 77.05 9 A 1
ATOM 66 C CG2 . THR A 1 9 ? 29.040 52.957 2.143 1.00 76.44 9 A 1
ATOM 67 N N . SER A 1 10 ? 27.409 49.554 0.967 1.00 82.74 10 A 1
ATOM 68 C CA . SER A 1 10 ? 26.742 48.523 1.764 1.00 83.22 10 A 1
ATOM 69 C C . SER A 1 10 ? 27.502 47.187 1.790 1.00 82.38 10 A 1
ATOM 70 O O . SER A 1 10 ? 27.504 46.510 2.817 1.00 81.40 10 A 1
ATOM 71 C CB . SER A 1 10 ? 25.295 48.319 1.297 1.00 83.88 10 A 1
ATOM 72 O OG . SER A 1 10 ? 25.180 47.499 0.155 1.00 75.14 10 A 1
ATOM 73 N N . VAL A 1 11 ? 28.173 46.806 0.699 1.00 79.61 11 A 1
ATOM 74 C CA . VAL A 1 11 ? 29.018 45.604 0.638 1.00 77.72 11 A 1
ATOM 75 C C . VAL A 1 11 ? 30.224 45.745 1.559 1.00 78.58 11 A 1
ATOM 76 O O . VAL A 1 11 ? 30.491 44.849 2.367 1.00 77.16 11 A 1
ATOM 77 C CB . VAL A 1 11 ? 29.463 45.314 -0.814 1.00 74.34 11 A 1
ATOM 78 C CG1 . VAL A 1 11 ? 30.422 44.112 -0.895 1.00 66.40 11 A 1
ATOM 79 C CG2 . VAL A 1 11 ? 28.277 44.994 -1.723 1.00 64.15 11 A 1
ATOM 80 N N . VAL A 1 12 ? 30.918 46.896 1.506 1.00 80.16 12 A 1
ATOM 81 C CA . VAL A 1 12 ? 32.054 47.189 2.384 1.00 78.93 12 A 1
ATOM 82 C C . VAL A 1 12 ? 31.608 47.212 3.846 1.00 81.02 12 A 1
ATOM 83 O O . VAL A 1 12 ? 32.249 46.601 4.702 1.00 80.32 12 A 1
ATOM 84 C CB . VAL A 1 12 ? 32.722 48.520 1.991 1.00 75.62 12 A 1
ATOM 85 C CG1 . VAL A 1 12 ? 33.880 48.884 2.927 1.00 68.47 12 A 1
ATOM 86 C CG2 . VAL A 1 12 ? 33.288 48.439 0.563 1.00 66.65 12 A 1
ATOM 87 N N . LEU A 1 13 ? 30.480 47.843 4.145 1.00 83.83 13 A 1
ATOM 88 C CA . LEU A 1 13 ? 29.928 47.936 5.491 1.00 85.41 13 A 1
ATOM 89 C C . LEU A 1 13 ? 29.591 46.561 6.085 1.00 85.66 13 A 1
ATOM 90 O O . LEU A 1 13 ? 29.907 46.302 7.242 1.00 85.29 13 A 1
ATOM 91 C CB . LEU A 1 13 ? 28.688 48.845 5.423 1.00 86.62 13 A 1
ATOM 92 C CG . LEU A 1 13 ? 28.186 49.313 6.791 1.00 82.39 13 A 1
ATOM 93 C CD1 . LEU A 1 13 ? 29.169 50.291 7.428 1.00 68.48 13 A 1
ATOM 94 C CD2 . LEU A 1 13 ? 26.862 50.044 6.641 1.00 70.25 13 A 1
ATOM 95 N N . LEU A 1 14 ? 29.013 45.657 5.300 1.00 84.73 14 A 1
ATOM 96 C CA . LEU A 1 14 ? 28.742 44.290 5.748 1.00 84.57 14 A 1
ATOM 97 C C . LEU A 1 14 ? 30.043 43.516 6.021 1.00 83.74 14 A 1
ATOM 98 O O . LEU A 1 14 ? 30.126 42.813 7.026 1.00 83.23 14 A 1
ATOM 99 C CB . LEU A 1 14 ? 27.859 43.572 4.707 1.00 85.48 14 A 1
ATOM 100 C CG . LEU A 1 14 ? 27.321 42.218 5.216 1.00 80.77 14 A 1
ATOM 101 C CD1 . LEU A 1 14 ? 26.296 42.383 6.340 1.00 68.82 14 A 1
ATOM 102 C CD2 . LEU A 1 14 ? 26.648 41.447 4.080 1.00 68.25 14 A 1
ATOM 103 N N . SER A 1 15 ? 31.067 43.691 5.192 1.00 79.95 15 A 1
ATOM 104 C CA . SER A 1 15 ? 32.383 43.073 5.401 1.00 77.46 15 A 1
ATOM 105 C C . SER A 1 15 ? 33.056 43.563 6.685 1.00 78.12 15 A 1
ATOM 106 O O . SER A 1 15 ? 33.604 42.768 7.441 1.00 76.83 15 A 1
ATOM 107 C CB . SER A 1 15 ? 33.304 43.348 4.206 1.00 74.33 15 A 1
ATOM 108 O OG . SER A 1 15 ? 32.723 42.868 3.001 1.00 63.71 15 A 1
ATOM 109 N N . VAL A 1 16 ? 32.947 44.855 6.996 1.00 82.75 16 A 1
ATOM 110 C CA . VAL A 1 16 ? 33.442 45.431 8.262 1.00 82.86 16 A 1
ATOM 111 C C . VAL A 1 16 ? 32.679 44.847 9.462 1.00 84.31 16 A 1
ATOM 112 O O . VAL A 1 16 ? 33.293 44.472 10.465 1.00 83.90 16 A 1
ATOM 113 C CB . VAL A 1 16 ? 33.337 46.968 8.220 1.00 81.92 16 A 1
ATOM 114 C CG1 . VAL A 1 16 ? 33.654 47.617 9.571 1.00 76.44 16 A 1
ATOM 115 C CG2 . VAL A 1 16 ? 34.314 47.552 7.201 1.00 75.98 16 A 1
ATOM 116 N N . LEU A 1 17 ? 31.367 44.689 9.378 1.00 84.44 17 A 1
ATOM 117 C CA . LEU A 1 17 ? 30.561 44.059 10.424 1.00 85.32 17 A 1
ATOM 118 C C . LEU A 1 17 ? 30.926 42.577 10.633 1.00 84.15 17 A 1
ATOM 119 O O . LEU A 1 17 ? 30.923 42.106 11.776 1.00 83.14 17 A 1
ATOM 120 C CB . LEU A 1 17 ? 29.072 44.226 10.078 1.00 87.89 17 A 1
ATOM 121 C CG . LEU A 1 17 ? 28.534 45.663 10.251 1.00 87.97 17 A 1
ATOM 122 C CD1 . LEU A 1 17 ? 27.137 45.766 9.640 1.00 75.91 17 A 1
ATOM 123 C CD2 . LEU A 1 17 ? 28.428 46.051 11.726 1.00 77.00 17 A 1
ATOM 124 N N . GLN A 1 18 ? 31.299 41.852 9.581 1.00 82.78 18 A 1
ATOM 125 C CA . GLN A 1 18 ? 31.822 40.482 9.684 1.00 80.69 18 A 1
ATOM 126 C C . GLN A 1 18 ? 33.166 40.440 10.427 1.00 79.50 18 A 1
ATOM 127 O O . GLN A 1 18 ? 33.341 39.613 11.317 1.00 77.46 18 A 1
ATOM 128 C CB . GLN A 1 18 ? 31.992 39.855 8.293 1.00 79.03 18 A 1
ATOM 129 C CG . GLN A 1 18 ? 30.647 39.496 7.671 1.00 70.84 18 A 1
ATOM 130 C CD . GLN A 1 18 ? 30.794 38.799 6.316 1.00 67.79 18 A 1
ATOM 131 O OE1 . GLN A 1 18 ? 31.454 39.275 5.407 1.00 61.58 18 A 1
ATOM 132 N NE2 . GLN A 1 18 ? 30.178 37.658 6.147 1.00 57.91 18 A 1
ATOM 133 N N . GLN A 1 19 ? 34.078 41.366 10.137 1.00 80.52 19 A 1
ATOM 134 C CA . GLN A 1 19 ? 35.367 41.462 10.840 1.00 78.47 19 A 1
ATOM 135 C C . GLN A 1 19 ? 35.186 41.762 12.341 1.00 78.96 19 A 1
ATOM 136 O O . GLN A 1 19 ? 35.931 41.237 13.173 1.00 76.60 19 A 1
ATOM 137 C CB . GLN A 1 19 ? 36.238 42.540 10.194 1.00 75.90 19 A 1
ATOM 138 C CG . GLN A 1 19 ? 36.799 42.101 8.833 1.00 69.86 19 A 1
ATOM 139 C CD . GLN A 1 19 ? 37.682 43.176 8.192 1.00 65.92 19 A 1
ATOM 140 O OE1 . GLN A 1 19 ? 37.706 44.326 8.593 1.00 59.62 19 A 1
ATOM 141 N NE2 . GLN A 1 19 ? 38.443 42.849 7.172 1.00 56.50 19 A 1
ATOM 142 N N . LEU A 1 20 ? 34.155 42.514 12.703 1.00 81.16 20 A 1
ATOM 143 C CA . LEU A 1 20 ? 33.754 42.765 14.093 1.00 81.23 20 A 1
ATOM 144 C C . LEU A 1 20 ? 33.041 41.573 14.767 1.00 81.09 20 A 1
ATOM 145 O O . LEU A 1 20 ? 32.555 41.699 15.885 1.00 79.12 20 A 1
ATOM 146 C CB . LEU A 1 20 ? 32.885 44.032 14.138 1.00 82.32 20 A 1
ATOM 147 C CG . LEU A 1 20 ? 33.652 45.332 13.832 1.00 80.86 20 A 1
ATOM 148 C CD1 . LEU A 1 20 ? 32.649 46.486 13.775 1.00 74.08 20 A 1
ATOM 149 C CD2 . LEU A 1 20 ? 34.699 45.633 14.901 1.00 74.01 20 A 1
ATOM 150 N N . ARG A 1 21 ? 32.983 40.408 14.116 1.00 81.07 21 A 1
ATOM 151 C CA . ARG A 1 21 ? 32.362 39.171 14.618 1.00 81.15 21 A 1
ATOM 152 C C . ARG A 1 21 ? 30.879 39.317 15.004 1.00 82.67 21 A 1
ATOM 153 O O . ARG A 1 21 ? 30.396 38.599 15.881 1.00 80.29 21 A 1
ATOM 154 C CB . ARG A 1 21 ? 33.192 38.550 15.760 1.00 78.50 21 A 1
ATOM 155 C CG . ARG A 1 21 ? 34.631 38.227 15.353 1.00 70.94 21 A 1
ATOM 156 C CD . ARG A 1 21 ? 35.287 37.437 16.485 1.00 65.39 21 A 1
ATOM 157 N NE . ARG A 1 21 ? 36.654 37.024 16.140 1.00 57.59 21 A 1
ATOM 158 C CZ . ARG A 1 21 ? 37.376 36.094 16.751 1.00 49.92 21 A 1
ATOM 159 N NH1 . ARG A 1 21 ? 36.914 35.441 17.785 1.00 46.48 21 A 1
ATOM 160 N NH2 . ARG A 1 21 ? 38.570 35.807 16.318 1.00 45.03 21 A 1
ATOM 161 N N . VAL A 1 22 ? 30.140 40.185 14.326 1.00 81.98 22 A 1
ATOM 162 C CA . VAL A 1 22 ? 28.681 40.336 14.514 1.00 83.40 22 A 1
ATOM 163 C C . VAL A 1 22 ? 27.925 39.023 14.245 1.00 83.07 22 A 1
ATOM 164 O O . VAL A 1 22 ? 26.874 38.783 14.829 1.00 80.47 22 A 1
ATOM 165 C CB . VAL A 1 22 ? 28.146 41.489 13.643 1.00 84.31 22 A 1
ATOM 166 C CG1 . VAL A 1 22 ? 26.620 41.651 13.729 1.00 74.75 22 A 1
ATOM 167 C CG2 . VAL A 1 22 ? 28.758 42.815 14.101 1.00 73.32 22 A 1
ATOM 168 N N . GLU A 1 23 ? 28.522 38.108 13.468 1.00 79.02 23 A 1
ATOM 169 C CA . GLU A 1 23 ? 28.019 36.752 13.201 1.00 78.38 23 A 1
ATOM 170 C C . GLU A 1 23 ? 27.823 35.900 14.481 1.00 77.17 23 A 1
ATOM 171 O O . GLU A 1 23 ? 27.032 34.953 14.478 1.00 72.36 23 A 1
ATOM 172 C CB . GLU A 1 23 ? 28.982 36.011 12.272 1.00 76.69 23 A 1
ATOM 173 C CG . GLU A 1 23 ? 29.189 36.724 10.922 1.00 70.27 23 A 1
ATOM 174 C CD . GLU A 1 23 ? 30.021 35.907 9.925 1.00 67.60 23 A 1
ATOM 175 O OE1 . GLU A 1 23 ? 29.958 36.251 8.719 1.00 60.61 23 A 1
ATOM 176 O OE2 . GLU A 1 23 ? 30.701 34.950 10.356 1.00 60.43 23 A 1
ATOM 177 N N . SER A 1 24 ? 28.488 36.228 15.591 1.00 80.49 24 A 1
ATOM 178 C CA . SER A 1 24 ? 28.282 35.555 16.882 1.00 79.43 24 A 1
ATOM 179 C C . SER A 1 24 ? 26.869 35.739 17.445 1.00 79.69 24 A 1
ATOM 180 O O . SER A 1 24 ? 26.393 34.893 18.198 1.00 75.17 24 A 1
ATOM 181 C CB . SER A 1 24 ? 29.313 36.047 17.907 1.00 77.81 24 A 1
ATOM 182 O OG . SER A 1 24 ? 29.184 37.435 18.141 1.00 68.44 24 A 1
ATOM 183 N N . SER A 1 25 ? 26.159 36.796 17.054 1.00 78.12 25 A 1
ATOM 184 C CA . SER A 1 25 ? 24.745 37.010 17.351 1.00 79.45 25 A 1
ATOM 185 C C . SER A 1 25 ? 23.895 36.713 16.114 1.00 81.19 25 A 1
ATOM 186 O O . SER A 1 25 ? 23.705 37.564 15.249 1.00 78.51 25 A 1
ATOM 187 C CB . SER A 1 25 ? 24.521 38.436 17.848 1.00 77.90 25 A 1
ATOM 188 O OG . SER A 1 25 ? 23.147 38.633 18.154 1.00 68.93 25 A 1
ATOM 189 N N . SER A 1 26 ? 23.329 35.502 16.055 1.00 79.93 26 A 1
ATOM 190 C CA . SER A 1 26 ? 22.530 35.040 14.911 1.00 80.78 26 A 1
ATOM 191 C C . SER A 1 26 ? 21.369 35.977 14.547 1.00 82.18 26 A 1
ATOM 192 O O . SER A 1 26 ? 21.074 36.179 13.369 1.00 77.68 26 A 1
ATOM 193 C CB . SER A 1 26 ? 21.990 33.641 15.197 1.00 77.14 26 A 1
ATOM 194 O OG . SER A 1 26 ? 21.205 33.638 16.370 1.00 68.93 26 A 1
ATOM 195 N N . LYS A 1 27 ? 20.736 36.600 15.555 1.00 78.52 27 A 1
ATOM 196 C CA . LYS A 1 27 ? 19.620 37.540 15.351 1.00 80.39 27 A 1
ATOM 197 C C . LYS A 1 27 ? 20.080 38.860 14.731 1.00 82.51 27 A 1
ATOM 198 O O . LYS A 1 27 ? 19.450 39.341 13.798 1.00 80.29 27 A 1
ATOM 199 C CB . LYS A 1 27 ? 18.899 37.749 16.693 1.00 78.00 27 A 1
ATOM 200 C CG . LYS A 1 27 ? 17.600 38.557 16.526 1.00 70.18 27 A 1
ATOM 201 C CD . LYS A 1 27 ? 16.870 38.690 17.872 1.00 66.73 27 A 1
ATOM 202 C CE . LYS A 1 27 ? 15.578 39.483 17.695 1.00 58.08 27 A 1
ATOM 203 N NZ . LYS A 1 27 ? 14.837 39.623 18.979 1.00 50.30 27 A 1
ATOM 204 N N . LEU A 1 28 ? 21.173 39.439 15.235 1.00 84.44 28 A 1
ATOM 205 C CA . LEU A 1 28 ? 21.729 40.690 14.727 1.00 86.04 28 A 1
ATOM 206 C C . LEU A 1 28 ? 22.318 40.504 13.322 1.00 88.08 28 A 1
ATOM 207 O O . LEU A 1 28 ? 22.072 41.322 12.438 1.00 87.55 28 A 1
ATOM 208 C CB . LEU A 1 28 ? 22.776 41.199 15.738 1.00 85.79 28 A 1
ATOM 209 C CG . LEU A 1 28 ? 23.324 42.601 15.412 1.00 79.89 28 A 1
ATOM 210 C CD1 . LEU A 1 28 ? 22.242 43.679 15.444 1.00 68.69 28 A 1
ATOM 211 C CD2 . LEU A 1 28 ? 24.391 42.976 16.446 1.00 68.15 28 A 1
ATOM 212 N N . TRP A 1 29 ? 22.990 39.390 13.097 1.00 89.15 29 A 1
ATOM 213 C CA . TRP A 1 29 ? 23.524 39.036 11.784 1.00 88.87 29 A 1
ATOM 214 C C . TRP A 1 29 ? 22.425 38.885 10.725 1.00 89.72 29 A 1
ATOM 215 O O . TRP A 1 29 ? 22.529 39.460 9.646 1.00 89.68 29 A 1
ATOM 216 C CB . TRP A 1 29 ? 24.342 37.747 11.902 1.00 88.39 29 A 1
ATOM 217 C CG . TRP A 1 29 ? 24.966 37.329 10.607 1.00 87.56 29 A 1
ATOM 218 C CD1 . TRP A 1 29 ? 24.752 36.159 9.958 1.00 81.54 29 A 1
ATOM 219 C CD2 . TRP A 1 29 ? 25.877 38.097 9.766 1.00 82.93 29 A 1
ATOM 220 N NE1 . TRP A 1 29 ? 25.460 36.139 8.783 1.00 79.58 29 A 1
ATOM 221 C CE2 . TRP A 1 29 ? 26.163 37.313 8.601 1.00 81.48 29 A 1
ATOM 222 C CE3 . TRP A 1 29 ? 26.473 39.368 9.853 1.00 81.90 29 A 1
ATOM 223 C CZ2 . TRP A 1 29 ? 26.989 37.784 7.570 1.00 80.94 29 A 1
ATOM 224 C CZ3 . TRP A 1 29 ? 27.306 39.846 8.833 1.00 79.13 29 A 1
ATOM 225 C CH2 . TRP A 1 29 ? 27.556 39.069 7.689 1.00 78.06 29 A 1
ATOM 226 N N . ALA A 1 30 ? 21.330 38.192 11.054 1.00 88.07 30 A 1
ATOM 227 C CA . ALA A 1 30 ? 20.190 38.059 10.151 1.00 88.10 30 A 1
ATOM 228 C C . ALA A 1 30 ? 19.587 39.423 9.762 1.00 88.77 30 A 1
ATOM 229 O O . ALA A 1 30 ? 19.238 39.628 8.601 1.00 87.87 30 A 1
ATOM 230 C CB . ALA A 1 30 ? 19.143 37.148 10.815 1.00 88.35 30 A 1
ATOM 231 N N . GLN A 1 31 ? 19.516 40.367 10.709 1.00 90.61 31 A 1
ATOM 232 C CA . GLN A 1 31 ? 19.058 41.738 10.430 1.00 90.54 31 A 1
ATOM 233 C C . GLN A 1 31 ? 20.020 42.489 9.495 1.00 91.47 31 A 1
ATOM 234 O O . GLN A 1 31 ? 19.565 43.116 8.539 1.00 90.90 31 A 1
ATOM 235 C CB . GLN A 1 31 ? 18.899 42.503 11.752 1.00 90.93 31 A 1
ATOM 236 C CG . GLN A 1 31 ? 17.669 42.036 12.542 1.00 81.98 31 A 1
ATOM 237 C CD . GLN A 1 31 ? 17.542 42.717 13.900 1.00 78.74 31 A 1
ATOM 238 O OE1 . GLN A 1 31 ? 18.486 43.203 14.504 1.00 70.88 31 A 1
ATOM 239 N NE2 . GLN A 1 31 ? 16.355 42.782 14.468 1.00 69.06 31 A 1
ATOM 240 N N . CYS A 1 32 ? 21.343 42.399 9.715 1.00 89.98 32 A 1
ATOM 241 C CA . CYS A 1 32 ? 22.343 43.025 8.854 1.00 89.98 32 A 1
ATOM 242 C C . CYS A 1 32 ? 22.299 42.475 7.420 1.00 90.00 32 A 1
ATOM 243 O O . CYS A 1 32 ? 22.301 43.242 6.456 1.00 89.75 32 A 1
ATOM 244 C CB . CYS A 1 32 ? 23.740 42.825 9.466 1.00 90.95 32 A 1
ATOM 245 S SG . CYS A 1 32 ? 23.872 43.739 11.025 1.00 89.08 32 A 1
ATOM 246 N N . VAL A 1 33 ? 22.192 41.151 7.267 1.00 88.98 33 A 1
ATOM 247 C CA . VAL A 1 33 ? 22.079 40.492 5.955 1.00 87.72 33 A 1
ATOM 248 C C . VAL A 1 33 ? 20.781 40.890 5.253 1.00 88.02 33 A 1
ATOM 249 O O . VAL A 1 33 ? 20.794 41.135 4.050 1.00 87.84 33 A 1
ATOM 250 C CB . VAL A 1 33 ? 22.182 38.960 6.118 1.00 86.77 33 A 1
ATOM 251 C CG1 . VAL A 1 33 ? 21.865 38.201 4.821 1.00 79.79 33 A 1
ATOM 252 C CG2 . VAL A 1 33 ? 23.599 38.555 6.543 1.00 75.60 33 A 1
ATOM 253 N N . GLN A 1 34 ? 19.669 40.997 5.989 1.00 90.65 34 A 1
ATOM 254 C CA . GLN A 1 34 ? 18.400 41.437 5.415 1.00 90.76 34 A 1
ATOM 255 C C . GLN A 1 34 ? 18.484 42.879 4.895 1.00 90.65 34 A 1
ATOM 256 O O . GLN A 1 34 ? 18.155 43.121 3.732 1.00 90.49 34 A 1
ATOM 257 C CB . GLN A 1 34 ? 17.275 41.263 6.449 1.00 92.02 34 A 1
ATOM 258 C CG . GLN A 1 34 ? 15.889 41.575 5.862 1.00 87.07 34 A 1
ATOM 259 C CD . GLN A 1 34 ? 15.508 40.663 4.700 1.00 82.46 34 A 1
ATOM 260 O OE1 . GLN A 1 34 ? 15.827 39.488 4.666 1.00 74.81 34 A 1
ATOM 261 N NE2 . GLN A 1 34 ? 14.833 41.169 3.702 1.00 70.44 34 A 1
ATOM 262 N N . LEU A 1 35 ? 19.008 43.816 5.696 1.00 91.25 35 A 1
ATOM 263 C CA . LEU A 1 35 ? 19.208 45.210 5.279 1.00 91.20 35 A 1
ATOM 264 C C . LEU A 1 35 ? 20.126 45.311 4.057 1.00 91.67 35 A 1
ATOM 265 O O . LEU A 1 35 ? 19.812 46.026 3.107 1.00 90.85 35 A 1
ATOM 266 C CB . LEU A 1 35 ? 19.793 46.009 6.458 1.00 92.68 35 A 1
ATOM 267 C CG . LEU A 1 35 ? 18.788 46.334 7.582 1.00 90.74 35 A 1
ATOM 268 C CD1 . LEU A 1 35 ? 19.538 46.912 8.778 1.00 77.34 35 A 1
ATOM 269 C CD2 . LEU A 1 35 ? 17.744 47.357 7.129 1.00 78.57 35 A 1
ATOM 270 N N . HIS A 1 36 ? 21.230 44.572 4.051 1.00 90.72 36 A 1
ATOM 271 C CA . HIS A 1 36 ? 22.147 44.515 2.914 1.00 88.56 36 A 1
ATOM 272 C C . HIS A 1 36 ? 21.446 44.037 1.627 1.00 87.98 36 A 1
ATOM 273 O O . HIS A 1 36 ? 21.558 44.675 0.583 1.00 86.83 36 A 1
ATOM 274 C CB . HIS A 1 36 ? 23.326 43.604 3.276 1.00 87.52 36 A 1
ATOM 275 C CG . HIS A 1 36 ? 24.270 43.419 2.127 1.00 84.85 36 A 1
ATOM 276 N ND1 . HIS A 1 36 ? 25.133 44.368 1.644 1.00 73.36 36 A 1
ATOM 277 C CD2 . HIS A 1 36 ? 24.416 42.302 1.353 1.00 73.60 36 A 1
ATOM 278 C CE1 . HIS A 1 36 ? 25.789 43.828 0.605 1.00 75.31 36 A 1
ATOM 279 N NE2 . HIS A 1 36 ? 25.383 42.574 0.386 1.00 76.30 36 A 1
ATOM 280 N N . ASN A 1 37 ? 20.676 42.943 1.713 1.00 87.11 37 A 1
ATOM 281 C CA . ASN A 1 37 ? 19.934 42.413 0.571 1.00 86.94 37 A 1
ATOM 282 C C . ASN A 1 37 ? 18.882 43.407 0.059 1.00 87.35 37 A 1
ATOM 283 O O . ASN A 1 37 ? 18.752 43.601 -1.145 1.00 86.24 37 A 1
ATOM 284 C CB . ASN A 1 37 ? 19.279 41.081 0.974 1.00 86.09 37 A 1
ATOM 285 C CG . ASN A 1 37 ? 20.281 39.950 1.119 1.00 83.11 37 A 1
ATOM 286 O OD1 . ASN A 1 37 ? 21.341 39.919 0.511 1.00 73.00 37 A 1
ATOM 287 N ND2 . ASN A 1 37 ? 19.953 38.948 1.893 1.00 70.97 37 A 1
ATOM 288 N N . ASP A 1 38 ? 18.176 44.071 0.973 1.00 88.31 38 A 1
ATOM 289 C CA . ASP A 1 38 ? 17.188 45.081 0.626 1.00 89.48 38 A 1
ATOM 290 C C . ASP A 1 38 ? 17.822 46.294 -0.076 1.00 90.25 38 A 1
ATOM 291 O O . ASP A 1 38 ? 17.250 46.817 -1.036 1.00 89.18 38 A 1
ATOM 292 C CB . ASP A 1 38 ? 16.458 45.528 1.895 1.00 90.29 38 A 1
ATOM 293 C CG . ASP A 1 38 ? 15.505 44.505 2.504 1.00 89.13 38 A 1
ATOM 294 O OD1 . ASP A 1 38 ? 15.294 43.415 1.916 1.00 79.32 38 A 1
ATOM 295 O OD2 . ASP A 1 38 ? 14.931 44.871 3.556 1.00 78.90 38 A 1
ATOM 296 N N . ILE A 1 39 ? 19.026 46.730 0.336 1.00 87.02 39 A 1
ATOM 297 C CA . ILE A 1 39 ? 19.799 47.787 -0.344 1.00 86.69 39 A 1
ATOM 298 C C . ILE A 1 39 ? 20.163 47.352 -1.774 1.00 85.56 39 A 1
ATOM 299 O O . ILE A 1 39 ? 20.037 48.132 -2.723 1.00 83.45 39 A 1
ATOM 300 C CB . ILE A 1 39 ? 21.066 48.154 0.457 1.00 88.39 39 A 1
ATOM 301 C CG1 . ILE A 1 39 ? 20.711 48.821 1.802 1.00 87.15 39 A 1
ATOM 302 C CG2 . ILE A 1 39 ? 21.971 49.110 -0.342 1.00 84.89 39 A 1
ATOM 303 C CD1 . ILE A 1 39 ? 21.838 48.723 2.845 1.00 83.56 39 A 1
ATOM 304 N N . LEU A 1 40 ? 20.610 46.118 -1.946 1.00 84.24 40 A 1
ATOM 305 C CA . LEU A 1 40 ? 20.969 45.600 -3.267 1.00 82.07 40 A 1
ATOM 306 C C . LEU A 1 40 ? 19.756 45.471 -4.199 1.00 82.57 40 A 1
ATOM 307 O O . LEU A 1 40 ? 19.893 45.692 -5.404 1.00 81.09 40 A 1
ATOM 308 C CB . LEU A 1 40 ? 21.699 44.254 -3.125 1.00 80.06 40 A 1
ATOM 309 C CG . LEU A 1 40 ? 23.100 44.332 -2.487 1.00 74.95 40 A 1
ATOM 310 C CD1 . LEU A 1 40 ? 23.706 42.922 -2.492 1.00 67.07 40 A 1
ATOM 311 C CD2 . LEU A 1 40 ? 24.055 45.262 -3.240 1.00 65.30 40 A 1
ATOM 312 N N . LEU A 1 41 ? 18.576 45.161 -3.655 1.00 83.78 41 A 1
ATOM 313 C CA . LEU A 1 41 ? 17.325 45.019 -4.401 1.00 83.51 41 A 1
ATOM 314 C C . LEU A 1 41 ? 16.612 46.355 -4.668 1.00 83.64 41 A 1
ATOM 315 O O . LEU A 1 41 ? 15.840 46.432 -5.631 1.00 81.95 41 A 1
ATOM 316 C CB . LEU A 1 41 ? 16.406 44.043 -3.646 1.00 82.60 41 A 1
ATOM 317 C CG . LEU A 1 41 ? 16.883 42.578 -3.671 1.00 75.36 41 A 1
ATOM 318 C CD1 . LEU A 1 41 ? 16.032 41.744 -2.713 1.00 66.35 41 A 1
ATOM 319 C CD2 . LEU A 1 41 ? 16.778 41.969 -5.067 1.00 64.50 41 A 1
ATOM 320 N N . ALA A 1 42 ? 16.888 47.392 -3.871 1.00 83.84 42 A 1
ATOM 321 C CA . ALA A 1 42 ? 16.248 48.694 -3.999 1.00 83.73 42 A 1
ATOM 322 C C . ALA A 1 42 ? 16.419 49.285 -5.410 1.00 82.78 42 A 1
ATOM 323 O O . ALA A 1 42 ? 17.498 49.238 -6.017 1.00 81.85 42 A 1
ATOM 324 C CB . ALA A 1 42 ? 16.789 49.642 -2.924 1.00 85.71 42 A 1
ATOM 325 N N . LYS A 1 43 ? 15.341 49.884 -5.931 1.00 84.07 43 A 1
ATOM 326 C CA . LYS A 1 43 ? 15.301 50.570 -7.231 1.00 82.63 43 A 1
ATOM 327 C C . LYS A 1 43 ? 15.389 52.083 -7.084 1.00 83.56 43 A 1
ATOM 328 O O . LYS A 1 43 ? 15.867 52.742 -8.006 1.00 80.25 43 A 1
ATOM 329 C CB . LYS A 1 43 ? 14.041 50.160 -7.999 1.00 80.77 43 A 1
ATOM 330 C CG . LYS A 1 43 ? 14.038 48.668 -8.364 1.00 76.41 43 A 1
ATOM 331 C CD . LYS A 1 43 ? 12.782 48.317 -9.169 1.00 70.35 43 A 1
ATOM 332 C CE . LYS A 1 43 ? 12.768 46.827 -9.495 1.00 64.60 43 A 1
ATOM 333 N NZ . LYS A 1 43 ? 11.527 46.446 -10.214 1.00 57.75 43 A 1
ATOM 334 N N . ASP A 1 44 ? 14.954 52.599 -5.915 1.00 86.44 44 A 1
ATOM 335 C CA . ASP A 1 44 ? 15.032 54.013 -5.586 1.00 87.43 44 A 1
ATOM 336 C C . ASP A 1 44 ? 16.257 54.323 -4.708 1.00 88.08 44 A 1
ATOM 337 O O . ASP A 1 44 ? 16.641 53.556 -3.822 1.00 86.70 44 A 1
ATOM 338 C CB . ASP A 1 44 ? 13.725 54.497 -4.932 1.00 86.38 44 A 1
ATOM 339 C CG . ASP A 1 44 ? 13.854 55.990 -4.592 1.00 82.17 44 A 1
ATOM 340 O OD1 . ASP A 1 44 ? 14.409 56.718 -5.443 1.00 73.97 44 A 1
ATOM 341 O OD2 . ASP A 1 44 ? 13.582 56.352 -3.442 1.00 73.05 44 A 1
ATOM 342 N N . THR A 1 45 ? 16.904 55.474 -4.976 1.00 87.85 45 A 1
ATOM 343 C CA . THR A 1 45 ? 18.123 55.903 -4.279 1.00 87.84 45 A 1
ATOM 344 C C . THR A 1 45 ? 17.835 56.316 -2.839 1.00 88.40 45 A 1
ATOM 345 O O . THR A 1 45 ? 18.664 56.074 -1.974 1.00 87.28 45 A 1
ATOM 346 C CB . THR A 1 45 ? 18.812 57.056 -5.018 1.00 86.27 45 A 1
ATOM 347 O OG1 . THR A 1 45 ? 18.947 56.747 -6.392 1.00 76.98 45 A 1
ATOM 348 C CG2 . THR A 1 45 ? 20.222 57.337 -4.496 1.00 75.25 45 A 1
ATOM 349 N N . THR A 1 46 ? 16.666 56.884 -2.583 1.00 89.23 46 A 1
ATOM 350 C CA . THR A 1 46 ? 16.232 57.320 -1.252 1.00 89.47 46 A 1
ATOM 351 C C . THR A 1 46 ? 16.009 56.118 -0.338 1.00 90.07 46 A 1
ATOM 352 O O . THR A 1 46 ? 16.590 56.043 0.737 1.00 89.48 46 A 1
ATOM 353 C CB . THR A 1 46 ? 14.954 58.167 -1.342 1.00 89.34 46 A 1
ATOM 354 O OG1 . THR A 1 46 ? 15.050 59.098 -2.390 1.00 82.39 46 A 1
ATOM 355 C CG2 . THR A 1 46 ? 14.703 58.950 -0.056 1.00 78.64 46 A 1
ATOM 356 N N . GLU A 1 47 ? 15.270 55.101 -0.815 1.00 90.79 47 A 1
ATOM 357 C CA . GLU A 1 47 ? 15.029 53.846 -0.091 1.00 91.24 47 A 1
ATOM 358 C C . GLU A 1 47 ? 16.338 53.102 0.218 1.00 91.72 47 A 1
ATOM 359 O O . GLU A 1 47 ? 16.557 52.629 1.342 1.00 90.28 47 A 1
ATOM 360 C CB . GLU A 1 47 ? 14.113 52.966 -0.960 1.00 90.96 47 A 1
ATOM 361 C CG . GLU A 1 47 ? 13.610 51.730 -0.203 1.00 84.06 47 A 1
ATOM 362 C CD . GLU A 1 47 ? 13.041 50.626 -1.116 1.00 82.17 47 A 1
ATOM 363 O OE1 . GLU A 1 47 ? 12.863 49.510 -0.565 1.00 70.55 47 A 1
ATOM 364 O OE2 . GLU A 1 47 ? 12.900 50.837 -2.337 1.00 74.17 47 A 1
ATOM 365 N N . ALA A 1 48 ? 17.238 53.008 -0.761 1.00 90.54 48 A 1
ATOM 366 C CA . ALA A 1 48 ? 18.541 52.389 -0.559 1.00 89.97 48 A 1
ATOM 367 C C . ALA A 1 48 ? 19.376 53.122 0.494 1.00 90.48 48 A 1
ATOM 368 O O . ALA A 1 48 ? 20.049 52.481 1.300 1.00 90.05 48 A 1
ATOM 369 C CB . ALA A 1 48 ? 19.270 52.341 -1.910 1.00 90.35 48 A 1
ATOM 370 N N . PHE A 1 49 ? 19.326 54.464 0.499 1.00 91.14 49 A 1
ATOM 371 C CA . PHE A 1 49 ? 20.070 55.299 1.449 1.00 90.44 49 A 1
ATOM 372 C C . PHE A 1 49 ? 19.535 55.168 2.880 1.00 91.07 49 A 1
ATOM 373 O O . PHE A 1 49 ? 20.326 54.981 3.799 1.00 91.04 49 A 1
ATOM 374 C CB . PHE A 1 49 ? 20.056 56.745 0.952 1.00 89.99 49 A 1
ATOM 375 C CG . PHE A 1 49 ? 20.972 57.657 1.740 1.00 88.71 49 A 1
ATOM 376 C CD1 . PHE A 1 49 ? 20.456 58.463 2.769 1.00 78.33 49 A 1
ATOM 377 C CD2 . PHE A 1 49 ? 22.345 57.676 1.451 1.00 78.40 49 A 1
ATOM 378 C CE1 . PHE A 1 49 ? 21.316 59.298 3.513 1.00 77.56 49 A 1
ATOM 379 C CE2 . PHE A 1 49 ? 23.213 58.506 2.196 1.00 77.19 49 A 1
ATOM 380 C CZ . PHE A 1 49 ? 22.700 59.314 3.222 1.00 84.77 49 A 1
ATOM 381 N N . GLU A 1 50 ? 18.216 55.152 3.097 1.00 90.52 50 A 1
ATOM 382 C CA . GLU A 1 50 ? 17.605 54.951 4.414 1.00 91.63 50 A 1
ATOM 383 C C . GLU A 1 50 ? 17.980 53.596 5.040 1.00 91.84 50 A 1
ATOM 384 O O . GLU A 1 50 ? 18.353 53.513 6.219 1.00 91.30 50 A 1
ATOM 385 C CB . GLU A 1 50 ? 16.078 55.030 4.289 1.00 92.25 50 A 1
ATOM 386 C CG . GLU A 1 50 ? 15.585 56.467 4.068 1.00 86.63 50 A 1
ATOM 387 C CD . GLU A 1 50 ? 14.059 56.542 3.856 1.00 83.32 50 A 1
ATOM 388 O OE1 . GLU A 1 50 ? 13.577 57.683 3.703 1.00 73.24 50 A 1
ATOM 389 O OE2 . GLU A 1 50 ? 13.403 55.480 3.857 1.00 74.09 50 A 1
ATOM 390 N N . LYS A 1 51 ? 17.969 52.528 4.235 1.00 92.27 51 A 1
ATOM 391 C CA . LYS A 1 51 ? 18.397 51.197 4.672 1.00 92.47 51 A 1
ATOM 392 C C . LYS A 1 51 ? 19.902 51.135 4.942 1.00 93.19 51 A 1
ATOM 393 O O . LYS A 1 51 ? 20.328 50.488 5.903 1.00 92.77 51 A 1
ATOM 394 C CB . LYS A 1 51 ? 17.967 50.160 3.632 1.00 92.88 51 A 1
ATOM 395 C CG . LYS A 1 51 ? 16.437 49.980 3.627 1.00 91.11 51 A 1
ATOM 396 C CD . LYS A 1 51 ? 16.000 49.021 2.516 1.00 86.72 51 A 1
ATOM 397 C CE . LYS A 1 51 ? 14.481 48.855 2.539 1.00 81.21 51 A 1
ATOM 398 N NZ . LYS A 1 51 ? 13.986 48.050 1.408 1.00 72.13 51 A 1
ATOM 399 N N . MET A 1 52 ? 20.713 51.828 4.156 1.00 92.99 52 A 1
ATOM 400 C CA . MET A 1 52 ? 22.153 51.959 4.403 1.00 92.14 52 A 1
ATOM 401 C C . MET A 1 52 ? 22.446 52.687 5.718 1.00 92.23 52 A 1
ATOM 402 O O . MET A 1 52 ? 23.298 52.243 6.483 1.00 92.09 52 A 1
ATOM 403 C CB . MET A 1 52 ? 22.824 52.672 3.226 1.00 91.45 52 A 1
ATOM 404 C CG . MET A 1 52 ? 24.351 52.678 3.347 1.00 87.03 52 A 1
ATOM 405 S SD . MET A 1 52 ? 25.183 53.770 2.156 1.00 81.51 52 A 1
ATOM 406 C CE . MET A 1 52 ? 24.731 55.388 2.841 1.00 68.68 52 A 1
ATOM 407 N N . VAL A 1 53 ? 21.715 53.764 6.033 1.00 92.21 53 A 1
ATOM 408 C CA . VAL A 1 53 ? 21.827 54.477 7.315 1.00 91.90 53 A 1
ATOM 409 C C . VAL A 1 53 ? 21.445 53.551 8.478 1.00 91.84 53 A 1
ATOM 410 O O . VAL A 1 53 ? 22.125 53.539 9.493 1.00 91.55 53 A 1
ATOM 411 C CB . VAL A 1 53 ? 20.961 55.754 7.312 1.00 91.92 53 A 1
ATOM 412 C CG1 . VAL A 1 53 ? 20.896 56.422 8.690 1.00 85.45 53 A 1
ATOM 413 C CG2 . VAL A 1 53 ? 21.541 56.787 6.342 1.00 83.88 53 A 1
ATOM 414 N N . SER A 1 54 ? 20.424 52.727 8.312 1.00 93.11 54 A 1
ATOM 415 C CA . SER A 1 54 ? 20.029 51.712 9.301 1.00 93.24 54 A 1
ATOM 416 C C . SER A 1 54 ? 21.139 50.676 9.525 1.00 92.75 54 A 1
ATOM 417 O O . SER A 1 54 ? 21.462 50.350 10.655 1.00 91.36 54 A 1
ATOM 418 C CB . SER A 1 54 ? 18.735 51.023 8.878 1.00 93.85 54 A 1
ATOM 419 O OG . SER A 1 54 ? 17.695 51.965 8.719 1.00 83.84 54 A 1
ATOM 420 N N . LEU A 1 55 ? 21.789 50.197 8.471 1.00 92.89 55 A 1
ATOM 421 C CA . LEU A 1 55 ? 22.932 49.286 8.574 1.00 91.70 55 A 1
ATOM 422 C C . LEU A 1 55 ? 24.152 49.964 9.228 1.00 91.68 55 A 1
ATOM 423 O O . LEU A 1 55 ? 24.829 49.362 10.055 1.00 90.63 55 A 1
ATOM 424 C CB . LEU A 1 55 ? 23.237 48.728 7.170 1.00 91.70 55 A 1
ATOM 425 C CG . LEU A 1 55 ? 24.295 47.602 7.151 1.00 88.66 55 A 1
ATOM 426 C CD1 . LEU A 1 55 ? 23.824 46.359 7.899 1.00 70.91 55 A 1
ATOM 427 C CD2 . LEU A 1 55 ? 24.587 47.193 5.710 1.00 72.14 55 A 1
ATOM 428 N N . LEU A 1 56 ? 24.406 51.247 8.923 1.00 91.03 56 A 1
ATOM 429 C CA . LEU A 1 56 ? 25.463 52.055 9.532 1.00 89.65 56 A 1
ATOM 430 C C . LEU A 1 56 ? 25.217 52.281 11.032 1.00 89.13 56 A 1
ATOM 431 O O . LEU A 1 56 ? 26.158 52.239 11.816 1.00 88.46 56 A 1
ATOM 432 C CB . LEU A 1 56 ? 25.562 53.383 8.765 1.00 89.53 56 A 1
ATOM 433 C CG . LEU A 1 56 ? 26.690 54.315 9.248 1.00 83.51 56 A 1
ATOM 434 C CD1 . LEU A 1 56 ? 28.079 53.722 8.996 1.00 73.61 56 A 1
ATOM 435 C CD2 . LEU A 1 56 ? 26.605 55.657 8.516 1.00 73.03 56 A 1
ATOM 436 N N . SER A 1 57 ? 23.955 52.459 11.456 1.00 90.29 57 A 1
ATOM 437 C CA . SER A 1 57 ? 23.616 52.611 12.874 1.00 89.46 57 A 1
ATOM 438 C C . SER A 1 57 ? 23.984 51.371 13.696 1.00 88.54 57 A 1
ATOM 439 O O . SER A 1 57 ? 24.408 51.498 14.838 1.00 87.13 57 A 1
ATOM 440 C CB . SER A 1 57 ? 22.136 52.981 13.051 1.00 89.83 57 A 1
ATOM 441 O OG . SER A 1 57 ? 21.269 51.882 12.886 1.00 75.78 57 A 1
ATOM 442 N N . VAL A 1 58 ? 23.912 50.172 13.093 1.00 90.36 58 A 1
ATOM 443 C CA . VAL A 1 58 ? 24.385 48.938 13.735 1.00 89.78 58 A 1
ATOM 444 C C . VAL A 1 58 ? 25.894 49.020 13.970 1.00 89.02 58 A 1
ATOM 445 O O . VAL A 1 58 ? 26.330 48.774 15.090 1.00 87.68 58 A 1
ATOM 446 C CB . VAL A 1 58 ? 24.027 47.681 12.923 1.00 90.58 58 A 1
ATOM 447 C CG1 . VAL A 1 58 ? 24.532 46.406 13.609 1.00 84.16 58 A 1
ATOM 448 C CG2 . VAL A 1 58 ? 22.510 47.540 12.757 1.00 79.07 58 A 1
ATOM 449 N N . LEU A 1 59 ? 26.684 49.454 12.979 1.00 89.61 59 A 1
ATOM 450 C CA . LEU A 1 59 ? 28.125 49.631 13.144 1.00 87.52 59 A 1
ATOM 451 C C . LEU A 1 59 ? 28.457 50.637 14.257 1.00 86.25 59 A 1
ATOM 452 O O . LEU A 1 59 ? 29.299 50.353 15.099 1.00 84.83 59 A 1
ATOM 453 C CB . LEU A 1 59 ? 28.749 50.057 11.800 1.00 87.36 59 A 1
ATOM 454 C CG . LEU A 1 59 ? 30.272 50.247 11.869 1.00 84.65 59 A 1
ATOM 455 C CD1 . LEU A 1 59 ? 30.989 48.928 12.137 1.00 75.33 59 A 1
ATOM 456 C CD2 . LEU A 1 59 ? 30.814 50.818 10.554 1.00 74.43 59 A 1
ATOM 457 N N . LEU A 1 60 ? 27.752 51.765 14.295 1.00 86.20 60 A 1
ATOM 458 C CA . LEU A 1 60 ? 27.972 52.808 15.294 1.00 83.76 60 A 1
ATOM 459 C C . LEU A 1 60 ? 27.564 52.382 16.715 1.00 82.40 60 A 1
ATOM 460 O O . LEU A 1 60 ? 28.089 52.923 17.685 1.00 79.49 60 A 1
ATOM 461 C CB . LEU A 1 60 ? 27.208 54.072 14.873 1.00 83.86 60 A 1
ATOM 462 C CG . LEU A 1 60 ? 27.737 54.749 13.589 1.00 80.62 60 A 1
ATOM 463 C CD1 . LEU A 1 60 ? 26.798 55.897 13.207 1.00 75.52 60 A 1
ATOM 464 C CD2 . LEU A 1 60 ? 29.141 55.306 13.757 1.00 74.48 60 A 1
ATOM 465 N N . SER A 1 61 ? 26.643 51.422 16.851 1.00 85.07 61 A 1
ATOM 466 C CA . SER A 1 61 ? 26.230 50.869 18.151 1.00 83.35 61 A 1
ATOM 467 C C . SER A 1 61 ? 27.210 49.862 18.740 1.00 81.50 61 A 1
ATOM 468 O O . SER A 1 61 ? 27.141 49.547 19.930 1.00 78.86 61 A 1
ATOM 469 C CB . SER A 1 61 ? 24.823 50.279 18.040 1.00 83.83 61 A 1
ATOM 470 O OG . SER A 1 61 ? 24.805 49.034 17.352 1.00 75.35 61 A 1
ATOM 471 N N . MET A 1 62 ? 28.165 49.362 17.932 1.00 82.17 62 A 1
ATOM 472 C CA . MET A 1 62 ? 29.156 48.393 18.368 1.00 79.85 62 A 1
ATOM 473 C C . MET A 1 62 ? 30.298 49.089 19.124 1.00 77.24 62 A 1
ATOM 474 O O . MET A 1 62 ? 30.980 49.953 18.585 1.00 73.50 62 A 1
ATOM 475 C CB . MET A 1 62 ? 29.692 47.599 17.162 1.00 80.57 62 A 1
ATOM 476 C CG . MET A 1 62 ? 28.611 46.739 16.481 1.00 76.65 62 A 1
ATOM 477 S SD . MET A 1 62 ? 28.043 45.288 17.409 1.00 74.15 62 A 1
ATOM 478 C CE . MET A 1 62 ? 29.501 44.222 17.266 1.00 64.25 62 A 1
ATOM 479 N N . GLN A 1 63 ? 30.537 48.683 20.381 1.00 76.74 63 A 1
ATOM 480 C CA . GLN A 1 63 ? 31.694 49.124 21.169 1.00 74.16 63 A 1
ATOM 481 C C . GLN A 1 63 ? 32.973 48.389 20.726 1.00 71.63 63 A 1
ATOM 482 O O . GLN A 1 63 ? 33.521 47.563 21.448 1.00 63.77 63 A 1
ATOM 483 C CB . GLN A 1 63 ? 31.426 48.945 22.668 1.00 69.38 63 A 1
ATOM 484 C CG . GLN A 1 63 ? 30.321 49.870 23.190 1.00 62.26 63 A 1
ATOM 485 C CD . GLN A 1 63 ? 30.166 49.787 24.719 1.00 56.25 63 A 1
ATOM 486 O OE1 . GLN A 1 63 ? 30.766 48.977 25.406 1.00 49.82 63 A 1
ATOM 487 N NE2 . GLN A 1 63 ? 29.358 50.623 25.308 1.00 46.47 63 A 1
ATOM 488 N N . GLY A 1 64 ? 33.439 48.676 19.503 1.00 69.35 64 A 1
ATOM 489 C CA . GLY A 1 64 ? 34.684 48.146 18.975 1.00 69.08 64 A 1
ATOM 490 C C . GLY A 1 64 ? 35.409 49.208 18.144 1.00 69.26 64 A 1
ATOM 491 O O . GLY A 1 64 ? 34.846 49.723 17.192 1.00 63.99 64 A 1
ATOM 492 N N . ALA A 1 65 ? 36.644 49.526 18.523 1.00 66.28 65 A 1
ATOM 493 C CA . ALA A 1 65 ? 37.499 50.383 17.717 1.00 66.87 65 A 1
ATOM 494 C C . ALA A 1 65 ? 37.937 49.596 16.482 1.00 68.40 65 A 1
ATOM 495 O O . ALA A 1 65 ? 38.851 48.777 16.548 1.00 64.09 65 A 1
ATOM 496 C CB . ALA A 1 65 ? 38.670 50.882 18.571 1.00 61.10 65 A 1
ATOM 497 N N . VAL A 1 66 ? 37.282 49.840 15.353 1.00 68.89 66 A 1
ATOM 498 C CA . VAL A 1 66 ? 37.825 49.432 14.057 1.00 70.18 66 A 1
ATOM 499 C C . VAL A 1 66 ? 38.947 50.409 13.742 1.00 71.17 66 A 1
ATOM 500 O O . VAL A 1 66 ? 38.702 51.604 13.581 1.00 68.61 66 A 1
ATOM 501 C CB . VAL A 1 66 ? 36.769 49.427 12.941 1.00 68.12 66 A 1
ATOM 502 C CG1 . VAL A 1 66 ? 37.366 48.926 11.615 1.00 61.22 66 A 1
ATOM 503 C CG2 . VAL A 1 66 ? 35.613 48.499 13.292 1.00 61.13 66 A 1
ATOM 504 N N . ASP A 1 67 ? 40.177 49.900 13.687 1.00 70.32 67 A 1
ATOM 505 C CA . ASP A 1 67 ? 41.297 50.707 13.220 1.00 71.34 67 A 1
ATOM 506 C C . ASP A 1 67 ? 41.192 50.872 11.699 1.00 70.65 67 A 1
ATOM 507 O O . ASP A 1 67 ? 41.700 50.077 10.910 1.00 68.94 67 A 1
ATOM 508 C CB . ASP A 1 67 ? 42.625 50.108 13.695 1.00 70.60 67 A 1
ATOM 509 C CG . ASP A 1 67 ? 43.785 51.069 13.476 1.00 68.34 67 A 1
ATOM 510 O OD1 . ASP A 1 67 ? 43.603 52.064 12.732 1.00 65.39 67 A 1
ATOM 511 O OD2 . ASP A 1 67 ? 44.853 50.814 14.078 1.00 63.52 67 A 1
ATOM 512 N N . ILE A 1 68 ? 40.457 51.924 11.294 1.00 69.85 68 A 1
ATOM 513 C CA . ILE A 1 68 ? 40.243 52.279 9.893 1.00 69.40 68 A 1
ATOM 514 C C . ILE A 1 68 ? 41.581 52.578 9.208 1.00 70.64 68 A 1
ATOM 515 O O . ILE A 1 68 ? 41.733 52.278 8.031 1.00 69.07 68 A 1
ATOM 516 C CB . ILE A 1 68 ? 39.255 53.471 9.778 1.00 66.96 68 A 1
ATOM 517 C CG1 . ILE A 1 68 ? 37.869 53.072 10.353 1.00 61.33 68 A 1
ATOM 518 C CG2 . ILE A 1 68 ? 39.102 53.941 8.320 1.00 58.32 68 A 1
ATOM 519 C CD1 . ILE A 1 68 ? 36.855 54.230 10.435 1.00 53.66 68 A 1
ATOM 520 N N . ASN A 1 69 ? 42.576 53.099 9.957 1.00 71.49 69 A 1
ATOM 521 C CA . ASN A 1 69 ? 43.890 53.386 9.402 1.00 73.03 69 A 1
ATOM 522 C C . ASN A 1 69 ? 44.606 52.088 9.018 1.00 74.22 69 A 1
ATOM 523 O O . ASN A 1 69 ? 45.105 51.985 7.907 1.00 73.91 69 A 1
ATOM 524 C CB . ASN A 1 69 ? 44.718 54.210 10.394 1.00 73.23 69 A 1
ATOM 525 C CG . ASN A 1 69 ? 44.118 55.578 10.646 1.00 70.49 69 A 1
ATOM 526 O OD1 . ASN A 1 69 ? 43.591 56.246 9.766 1.00 64.70 69 A 1
ATOM 527 N ND2 . ASN A 1 69 ? 44.181 56.055 11.868 1.00 64.59 69 A 1
ATOM 528 N N . LYS A 1 70 ? 44.539 51.051 9.879 1.00 76.38 70 A 1
ATOM 529 C CA . LYS A 1 70 ? 45.097 49.736 9.576 1.00 75.31 70 A 1
ATOM 530 C C . LYS A 1 70 ? 44.410 49.071 8.377 1.00 74.23 70 A 1
ATOM 531 O O . LYS A 1 70 ? 45.084 48.493 7.523 1.00 71.46 70 A 1
ATOM 532 C CB . LYS A 1 70 ? 45.009 48.874 10.828 1.00 74.22 70 A 1
ATOM 533 C CG . LYS A 1 70 ? 45.760 47.559 10.637 1.00 68.30 70 A 1
ATOM 534 C CD . LYS A 1 70 ? 45.710 46.714 11.901 1.00 65.53 70 A 1
ATOM 535 C CE . LYS A 1 70 ? 46.437 45.416 11.594 1.00 58.37 70 A 1
ATOM 536 N NZ . LYS A 1 70 ? 46.390 44.508 12.737 1.00 52.73 70 A 1
ATOM 537 N N . LEU A 1 71 ? 43.084 49.177 8.263 1.00 70.62 71 A 1
ATOM 538 C CA . LEU A 1 71 ? 42.348 48.678 7.101 1.00 69.44 71 A 1
ATOM 539 C C . LEU A 1 71 ? 42.735 49.426 5.811 1.00 69.66 71 A 1
ATOM 540 O O . LEU A 1 71 ? 42.913 48.808 4.764 1.00 68.03 71 A 1
ATOM 541 C CB . LEU A 1 71 ? 40.835 48.789 7.385 1.00 67.22 71 A 1
ATOM 542 C CG . LEU A 1 71 ? 39.953 48.135 6.310 1.00 60.70 71 A 1
ATOM 543 C CD1 . LEU A 1 71 ? 40.024 46.615 6.371 1.00 57.00 71 A 1
ATOM 544 C CD2 . LEU A 1 71 ? 38.496 48.549 6.510 1.00 55.59 71 A 1
ATOM 545 N N . CYS A 1 72 ? 42.911 50.760 5.890 1.00 66.98 72 A 1
ATOM 546 C CA . CYS A 1 72 ? 43.397 51.568 4.778 1.00 67.35 72 A 1
ATOM 547 C C . CYS A 1 72 ? 44.840 51.202 4.400 1.00 69.05 72 A 1
ATOM 548 O O . CYS A 1 72 ? 45.121 51.080 3.213 1.00 68.01 72 A 1
ATOM 549 C CB . CYS A 1 72 ? 43.272 53.056 5.118 1.00 65.38 72 A 1
ATOM 550 S SG . CYS A 1 72 ? 41.536 53.588 5.018 1.00 58.35 72 A 1
ATOM 551 N N . GLU A 1 73 ? 45.720 50.980 5.379 1.00 72.01 73 A 1
ATOM 552 C CA . GLU A 1 73 ? 47.095 50.528 5.144 1.00 72.73 73 A 1
ATOM 553 C C . GLU A 1 73 ? 47.132 49.154 4.469 1.00 71.66 73 A 1
ATOM 554 O O . GLU A 1 73 ? 47.789 49.005 3.442 1.00 69.40 73 A 1
ATOM 555 C CB . GLU A 1 73 ? 47.890 50.527 6.461 1.00 73.38 73 A 1
ATOM 556 C CG . GLU A 1 73 ? 48.302 51.935 6.884 1.00 69.83 73 A 1
ATOM 557 C CD . GLU A 1 73 ? 48.988 52.009 8.272 1.00 65.74 73 A 1
ATOM 558 O OE1 . GLU A 1 73 ? 49.363 53.136 8.659 1.00 59.81 73 A 1
ATOM 559 O OE2 . GLU A 1 73 ? 49.119 50.958 8.942 1.00 60.32 73 A 1
ATOM 560 N N . GLU A 1 74 ? 46.347 48.178 4.933 1.00 70.45 74 A 1
ATOM 561 C CA . GLU A 1 74 ? 46.230 46.858 4.308 1.00 69.42 74 A 1
ATOM 562 C C . GLU A 1 74 ? 45.704 46.928 2.860 1.00 68.34 74 A 1
ATOM 563 O O . GLU A 1 74 ? 46.143 46.167 1.993 1.00 66.12 74 A 1
ATOM 564 C CB . GLU A 1 74 ? 45.316 45.952 5.154 1.00 68.00 74 A 1
ATOM 565 C CG . GLU A 1 74 ? 45.990 45.425 6.438 1.00 62.44 74 A 1
ATOM 566 C CD . GLU A 1 74 ? 45.051 44.608 7.365 1.00 58.98 74 A 1
ATOM 567 O OE1 . GLU A 1 74 ? 45.492 44.263 8.494 1.00 55.08 74 A 1
ATOM 568 O OE2 . GLU A 1 74 ? 43.902 44.327 6.965 1.00 53.42 74 A 1
ATOM 569 N N . MET A 1 75 ? 44.795 47.858 2.563 1.00 64.79 75 A 1
ATOM 570 C CA . MET A 1 75 ? 44.311 48.090 1.195 1.00 64.46 75 A 1
ATOM 571 C C . MET A 1 75 ? 45.327 48.830 0.315 1.00 64.83 75 A 1
ATOM 572 O O . MET A 1 75 ? 45.406 48.552 -0.885 1.00 62.81 75 A 1
ATOM 573 C CB . MET A 1 75 ? 42.973 48.849 1.212 1.00 61.51 75 A 1
ATOM 574 C CG . MET A 1 75 ? 41.806 47.983 1.703 1.00 55.54 75 A 1
ATOM 575 S SD . MET A 1 75 ? 40.168 48.750 1.518 1.00 51.64 75 A 1
ATOM 576 C CE . MET A 1 75 ? 39.881 48.460 -0.245 1.00 48.42 75 A 1
ATOM 577 N N . LEU A 1 76 ? 46.105 49.777 0.899 1.00 67.19 76 A 1
ATOM 578 C CA . LEU A 1 76 ? 47.140 50.554 0.202 1.00 67.30 76 A 1
ATOM 579 C C . LEU A 1 76 ? 48.418 49.740 -0.056 1.00 67.63 76 A 1
ATOM 580 O O . LEU A 1 76 ? 49.051 49.930 -1.095 1.00 65.28 76 A 1
ATOM 581 C CB . LEU A 1 76 ? 47.440 51.835 1.001 1.00 65.70 76 A 1
ATOM 582 C CG . LEU A 1 76 ? 46.332 52.903 0.953 1.00 62.23 76 A 1
ATOM 583 C CD1 . LEU A 1 76 ? 46.597 53.990 2.005 1.00 58.62 76 A 1
ATOM 584 C CD2 . LEU A 1 76 ? 46.261 53.610 -0.404 1.00 58.36 76 A 1
ATOM 585 N N . ASP A 1 77 ? 48.761 48.796 0.830 1.00 71.96 77 A 1
ATOM 586 C CA . ASP A 1 77 ? 49.875 47.855 0.652 1.00 72.45 77 A 1
ATOM 587 C C . ASP A 1 77 ? 49.631 46.884 -0.507 1.00 70.79 77 A 1
ATOM 588 O O . ASP A 1 77 ? 50.573 46.401 -1.144 1.00 67.40 77 A 1
ATOM 589 C CB . ASP A 1 77 ? 50.136 47.082 1.956 1.00 72.08 77 A 1
ATOM 590 C CG . ASP A 1 77 ? 51.269 47.670 2.817 1.00 66.99 77 A 1
ATOM 591 O OD1 . ASP A 1 77 ? 51.969 48.593 2.344 1.00 62.90 77 A 1
ATOM 592 O OD2 . ASP A 1 77 ? 51.503 47.103 3.909 1.00 61.21 77 A 1
ATOM 593 N N . ASN A 1 78 ? 48.382 46.669 -0.859 1.00 63.06 78 A 1
ATOM 594 C CA . ASN A 1 78 ? 48.031 45.854 -2.008 1.00 62.30 78 A 1
ATOM 595 C C . ASN A 1 78 ? 48.148 46.678 -3.312 1.00 61.04 78 A 1
ATOM 596 O O . ASN A 1 78 ? 47.159 46.996 -3.990 1.00 58.02 78 A 1
ATOM 597 C CB . ASN A 1 78 ? 46.678 45.177 -1.745 1.00 60.20 78 A 1
ATOM 598 C CG . ASN A 1 78 ? 46.547 43.860 -2.497 1.00 55.09 78 A 1
ATOM 599 O OD1 . ASN A 1 78 ? 47.292 43.531 -3.411 1.00 51.53 78 A 1
ATOM 600 N ND2 . ASN A 1 78 ? 45.598 43.053 -2.116 1.00 50.22 78 A 1
ATOM 601 N N . ARG A 1 79 ? 49.403 47.037 -3.696 1.00 63.20 79 A 1
ATOM 602 C CA . ARG A 1 79 ? 49.749 47.849 -4.876 1.00 61.15 79 A 1
ATOM 603 C C . ARG A 1 79 ? 49.107 47.371 -6.184 1.00 58.41 79 A 1
ATOM 604 O O . ARG A 1 79 ? 48.936 48.182 -7.091 1.00 54.00 79 A 1
ATOM 605 C CB . ARG A 1 79 ? 51.279 47.911 -5.045 1.00 58.19 79 A 1
ATOM 606 C CG . ARG A 1 79 ? 51.931 48.895 -4.082 1.00 53.40 79 A 1
ATOM 607 C CD . ARG A 1 79 ? 53.432 49.009 -4.383 1.00 50.29 79 A 1
ATOM 608 N NE . ARG A 1 79 ? 54.071 50.053 -3.579 1.00 45.69 79 A 1
ATOM 609 C CZ . ARG A 1 79 ? 55.333 50.427 -3.647 1.00 40.28 79 A 1
ATOM 610 N NH1 . ARG A 1 79 ? 56.179 49.860 -4.461 1.00 38.54 79 A 1
ATOM 611 N NH2 . ARG A 1 79 ? 55.776 51.395 -2.884 1.00 38.36 79 A 1
ATOM 612 N N . ALA A 1 80 ? 48.724 46.100 -6.299 1.00 54.08 80 A 1
ATOM 613 C CA . ALA A 1 80 ? 48.066 45.549 -7.473 1.00 53.64 80 A 1
ATOM 614 C C . ALA A 1 80 ? 46.693 46.205 -7.745 1.00 53.00 80 A 1
ATOM 615 O O . ALA A 1 80 ? 46.352 46.471 -8.899 1.00 50.17 80 A 1
ATOM 616 C CB . ALA A 1 80 ? 47.938 44.035 -7.286 1.00 51.12 80 A 1
ATOM 617 N N . THR A 1 81 ? 45.920 46.546 -6.697 1.00 43.40 81 A 1
ATOM 618 C CA . THR A 1 81 ? 44.613 47.197 -6.828 1.00 43.60 81 A 1
ATOM 619 C C . THR A 1 81 ? 44.715 48.676 -7.209 1.00 43.85 81 A 1
ATOM 620 O O . THR A 1 81 ? 43.947 49.146 -8.043 1.00 42.86 81 A 1
ATOM 621 C CB . THR A 1 81 ? 43.758 47.044 -5.556 1.00 41.88 81 A 1
ATOM 622 O OG1 . THR A 1 81 ? 44.548 46.880 -4.393 1.00 39.01 81 A 1
ATOM 623 C CG2 . THR A 1 81 ? 42.867 45.809 -5.626 1.00 38.33 81 A 1
ATOM 624 N N . LEU A 1 82 ? 45.712 49.410 -6.670 1.00 41.14 82 A 1
ATOM 625 C CA . LEU A 1 82 ? 45.969 50.807 -7.035 1.00 41.65 82 A 1
ATOM 626 C C . LEU A 1 82 ? 46.498 50.945 -8.469 1.00 41.61 82 A 1
ATOM 627 O O . LEU A 1 82 ? 46.127 51.868 -9.192 1.00 40.34 82 A 1
ATOM 628 C CB . LEU A 1 82 ? 46.960 51.412 -6.031 1.00 39.61 82 A 1
ATOM 629 C CG . LEU A 1 82 ? 46.328 51.722 -4.662 1.00 35.92 82 A 1
ATOM 630 C CD1 . LEU A 1 82 ? 47.438 51.981 -3.645 1.00 33.55 82 A 1
ATOM 631 C CD2 . LEU A 1 82 ? 45.436 52.956 -4.732 1.00 34.79 82 A 1
ATOM 632 N N . GLN A 1 83 ? 47.335 49.995 -8.900 1.00 40.81 83 A 1
ATOM 633 C CA . GLN A 1 83 ? 47.873 49.963 -10.257 1.00 41.20 83 A 1
ATOM 634 C C . GLN A 1 83 ? 46.783 49.647 -11.286 1.00 42.39 83 A 1
ATOM 635 O O . GLN A 1 83 ? 46.793 50.235 -12.368 1.00 41.11 83 A 1
ATOM 636 C CB . GLN A 1 83 ? 49.047 48.974 -10.314 1.00 38.05 83 A 1
ATOM 637 C CG . GLN A 1 83 ? 50.241 49.536 -11.085 1.00 34.11 83 A 1
ATOM 638 C CD . GLN A 1 83 ? 51.493 48.669 -10.969 1.00 30.54 83 A 1
ATOM 639 O OE1 . GLN A 1 83 ? 51.535 47.620 -10.345 1.00 29.71 83 A 1
ATOM 640 N NE2 . GLN A 1 83 ? 52.587 49.079 -11.565 1.00 27.95 83 A 1
ATOM 641 N N . ALA A 1 84 ? 45.813 48.815 -10.963 1.00 40.11 84 A 1
ATOM 642 C CA . ALA A 1 84 ? 44.678 48.505 -11.826 1.00 40.21 84 A 1
ATOM 643 C C . ALA A 1 84 ? 43.829 49.753 -12.133 1.00 41.07 84 A 1
ATOM 644 O O . ALA A 1 84 ? 43.538 50.021 -13.294 1.00 39.19 84 A 1
ATOM 645 C CB . ALA A 1 84 ? 43.851 47.393 -11.176 1.00 36.99 84 A 1
ATOM 646 N N . ILE A 1 85 ? 43.514 50.582 -11.122 1.00 42.85 85 A 1
ATOM 647 C CA . ILE A 1 85 ? 42.721 51.817 -11.286 1.00 42.81 85 A 1
ATOM 648 C C . ILE A 1 85 ? 43.474 52.870 -12.115 1.00 43.86 85 A 1
ATOM 649 O O . ILE A 1 85 ? 42.880 53.550 -12.957 1.00 41.25 85 A 1
ATOM 650 C CB . ILE A 1 85 ? 42.305 52.347 -9.894 1.00 39.40 85 A 1
ATOM 651 C CG1 . ILE A 1 85 ? 41.387 51.327 -9.179 1.00 35.73 85 A 1
ATOM 652 C CG2 . ILE A 1 85 ? 41.572 53.704 -10.016 1.00 34.33 85 A 1
ATOM 653 C CD1 . ILE A 1 85 ? 41.151 51.622 -7.693 1.00 32.25 85 A 1
ATOM 654 N N . ALA A 1 86 ? 44.799 53.006 -11.930 1.00 41.27 86 A 1
ATOM 655 C CA . ALA A 1 86 ? 45.621 53.935 -12.696 1.00 42.08 86 A 1
ATOM 656 C C . ALA A 1 86 ? 45.882 53.466 -14.145 1.00 43.27 86 A 1
ATOM 657 O O . ALA A 1 86 ? 46.112 54.288 -15.027 1.00 41.26 86 A 1
ATOM 658 C CB . ALA A 1 86 ? 46.922 54.162 -11.924 1.00 39.23 86 A 1
ATOM 659 N N . SER A 1 87 ? 45.855 52.160 -14.396 1.00 42.13 87 A 1
ATOM 660 C CA . SER A 1 87 ? 46.147 51.557 -15.696 1.00 43.49 87 A 1
ATOM 661 C C . SER A 1 87 ? 44.928 51.335 -16.592 1.00 45.01 87 A 1
ATOM 662 O O . SER A 1 87 ? 45.099 51.133 -17.791 1.00 42.26 87 A 1
ATOM 663 C CB . SER A 1 87 ? 46.932 50.253 -15.528 1.00 39.37 87 A 1
ATOM 664 O OG . SER A 1 87 ? 46.139 49.240 -14.942 1.00 34.69 87 A 1
ATOM 665 N N . GLU A 1 88 ? 43.697 51.418 -16.036 1.00 49.87 88 A 1
ATOM 666 C CA . GLU A 1 88 ? 42.452 51.060 -16.741 1.00 50.73 88 A 1
ATOM 667 C C . GLU A 1 88 ? 42.234 51.840 -18.058 1.00 51.68 88 A 1
ATOM 668 O O . GLU A 1 88 ? 41.626 51.317 -18.990 1.00 48.88 88 A 1
ATOM 669 C CB . GLU A 1 88 ? 41.259 51.253 -15.781 1.00 48.17 88 A 1
ATOM 670 C CG . GLU A 1 88 ? 40.327 50.032 -15.709 1.00 43.36 88 A 1
ATOM 671 C CD . GLU A 1 88 ? 39.155 50.214 -14.719 1.00 39.59 88 A 1
ATOM 672 O OE1 . GLU A 1 88 ? 38.341 49.273 -14.599 1.00 37.16 88 A 1
ATOM 673 O OE2 . GLU A 1 88 ? 39.036 51.299 -14.103 1.00 36.14 88 A 1
ATOM 674 N N . PHE A 1 89 ? 42.777 53.054 -18.165 1.00 56.10 89 A 1
ATOM 675 C CA . PHE A 1 89 ? 42.637 53.907 -19.360 1.00 56.20 89 A 1
ATOM 676 C C . PHE A 1 89 ? 43.967 54.305 -20.014 1.00 57.68 89 A 1
ATOM 677 O O . PHE A 1 89 ? 43.958 54.889 -21.099 1.00 54.71 89 A 1
ATOM 678 C CB . PHE A 1 89 ? 41.785 55.129 -19.003 1.00 52.31 89 A 1
ATOM 679 C CG . PHE A 1 89 ? 40.414 54.763 -18.487 1.00 49.54 89 A 1
ATOM 680 C CD1 . PHE A 1 89 ? 39.439 54.240 -19.358 1.00 46.12 89 A 1
ATOM 681 C CD2 . PHE A 1 89 ? 40.116 54.876 -17.113 1.00 45.27 89 A 1
ATOM 682 C CE1 . PHE A 1 89 ? 38.189 53.819 -18.867 1.00 41.63 89 A 1
ATOM 683 C CE2 . PHE A 1 89 ? 38.869 54.452 -16.615 1.00 42.47 89 A 1
ATOM 684 C CZ . PHE A 1 89 ? 37.909 53.924 -17.496 1.00 42.60 89 A 1
ATOM 685 N N . SER A 1 90 ? 45.135 53.991 -19.408 1.00 63.42 90 A 1
ATOM 686 C CA . SER A 1 90 ? 46.462 54.322 -19.951 1.00 64.56 90 A 1
ATOM 687 C C . SER A 1 90 ? 46.870 53.442 -21.133 1.00 67.32 90 A 1
ATOM 688 O O . SER A 1 90 ? 47.749 53.811 -21.905 1.00 62.85 90 A 1
ATOM 689 C CB . SER A 1 90 ? 47.512 54.262 -18.851 1.00 59.42 90 A 1
ATOM 690 O OG . SER A 1 90 ? 47.716 52.933 -18.401 1.00 52.76 90 A 1
ATOM 691 N N . SER A 1 91 ? 46.213 52.286 -21.299 1.00 68.94 91 A 1
ATOM 692 C CA . SER A 1 91 ? 46.443 51.350 -22.405 1.00 71.39 91 A 1
ATOM 693 C C . SER A 1 91 ? 45.765 51.755 -23.716 1.00 74.02 91 A 1
ATOM 694 O O . SER A 1 91 ? 46.077 51.187 -24.764 1.00 71.65 91 A 1
ATOM 695 C CB . SER A 1 91 ? 45.986 49.954 -21.990 1.00 67.37 91 A 1
ATOM 696 O OG . SER A 1 91 ? 44.612 49.965 -21.664 1.00 59.48 91 A 1
ATOM 697 N N . LEU A 1 92 ? 44.860 52.733 -23.692 1.00 75.14 92 A 1
ATOM 698 C CA . LEU A 1 92 ? 44.169 53.196 -24.892 1.00 78.28 92 A 1
ATOM 699 C C . LEU A 1 92 ? 45.081 54.118 -25.723 1.00 81.27 92 A 1
ATOM 700 O O . LEU A 1 92 ? 45.541 55.138 -25.219 1.00 81.26 92 A 1
ATOM 701 C CB . LEU A 1 92 ? 42.862 53.902 -24.508 1.00 78.34 92 A 1
ATOM 702 C CG . LEU A 1 92 ? 41.772 52.960 -23.956 1.00 75.93 92 A 1
ATOM 703 C CD1 . LEU A 1 92 ? 40.598 53.781 -23.419 1.00 70.40 92 A 1
ATOM 704 C CD2 . LEU A 1 92 ? 41.225 52.025 -25.042 1.00 68.91 92 A 1
ATOM 705 N N . PRO A 1 93 ? 45.303 53.847 -27.008 1.00 85.28 93 A 1
ATOM 706 C CA . PRO A 1 93 ? 46.099 54.705 -27.889 1.00 85.61 93 A 1
ATOM 707 C C . PRO A 1 93 ? 45.580 56.153 -27.949 1.00 87.13 93 A 1
ATOM 708 O O . PRO A 1 93 ? 46.360 57.098 -28.043 1.00 85.56 93 A 1
ATOM 709 C CB . PRO A 1 93 ? 46.041 54.048 -29.269 1.00 84.67 93 A 1
ATOM 710 C CG . PRO A 1 93 ? 45.772 52.574 -28.957 1.00 80.61 93 A 1
ATOM 711 C CD . PRO A 1 93 ? 44.893 52.640 -27.715 1.00 82.43 93 A 1
ATOM 712 N N . SER A 1 94 ? 44.263 56.344 -27.850 1.00 87.81 94 A 1
ATOM 713 C CA . SER A 1 94 ? 43.607 57.646 -27.815 1.00 88.86 94 A 1
ATOM 714 C C . SER A 1 94 ? 43.929 58.459 -26.556 1.00 89.29 94 A 1
[truncated: 3,442 more rows]

## Sheet: FigS1,3-12
Fig S1
Deconvoluted with UniDec
from following MS spectra
A	20210513_digA_33C_23h_41.txt
B	20210804_KSK09_6to1_ON_20uM.txt
Fig S3
MS spectra
from zip-folder: nsp7-11N_continuous.zip
file	time point
20210804_nsp711_mpro_18_3_digA_03.5min.txt	4
20210804_nsp711_mpro_18_3_digA_13.5min.txt	14
20210804_nsp711_mpro_18_3_digA_27.5min.txt	28
20210804_nsp711_mpro_18_3_digA_01.5min.txt	2
Fig S4a
Deconvoluted with UniDec
from following MS spectra	20211116_2hA_digest33c_10.txt
Fig S4b,c
files	analyzed with the following pxthon scripts
nsp711C_SARS2_discontinuous.zip	DA_discontinuous.py
	functions_discon.py
FigS5
files	replicate	timepoint
20240912_SARS2_discontinuous_processing.zip	B	35 min - 390 min
S2 24h II.txt	II	24 h
FigS6
files	replicate	timepoint
20240912_SARS1_discontinuous_processing.zip	A	45 min- 395 min
S1 24h I_input.txt	I
FigS7
files	replicate	timepoint
20240926_HCOV711_discontinuous_processing.zip	A	30min -500 min
20240927_B15_HCOV_24h_D.txt	D	24h
FigS8
files	replicate	timepoint
20240926_MERS_discontinuous_processing.zip	A	30min -500 min
20240927_B09_MERS_24h_F.txt	F	24h
Fig S9
data zip folder	Python script employed	corresponding peak list	plots used	zenodo DOI
20240912_SARS2_discontinuous_processing.zip	20240912_Sars2_processing_single_cs_course.ipynb	sumo_nsp711_SARSCOV2_masslist.xlsx	logarithmic cleavage site plot
20240912_SARS1_discontinuous_processing.zip	20240912_Sars1_processing_single_cs_course.ipynb	sumo_nsp711_SARSCOV1_masslist.xlsx	logarithmic cleavage site plot
20240926_HCOV711_discontinuous_processing.zip	20240926_hcov229e_processing_single_cs_course.ipynb	sumo_nsp711_HCOV229E_masslist.xlsx	logarithmic cleavage site plot
20240926_MERS_discontinuous_processing.zip	20240926_mers_processing_single_cs_course.ipynb	sumo_nsp711_MERSCOV_masslist.xlsx	logarithmic cleavage site plot
Fig S10
Figure panel	txt
SARS-CoV-2 His-nsp16 + SARS-COV-2 nsp7-11 (5 µM : 5 µM)	20241017_KSK41_n9_20241017161159.txt
SARS-CoV-2 nsp16 + SARS-COV-2 nsp7-11 (5 µM : 5 µM) + Mpro	20241017_KSK08_nsp711nsp16_n1_lowtrans.txt
SARS-CoV-2 His-nsp16 + MERS-CoV nsp7-11 (5 µM : 5 µM)	20241119_KSK13_n4.txt
SARS-CoV-2 nsp16 + MERS-CoV nsp7-11 (5 µM : 5 µM) + Mpro	20241120_KSK03_n5.txt
SARS-CoV-2 nsp16 + SARS-COV-2 nsp7-11 (5 µM : 5 µM)	20241017_KSK45_n10_lowtrans.txt
SARS-CoV-2 nsp16 + MERS-CoV nsp7-11 (5 µM : 5 µM)	20241119_KSK11_n1.txt
Fig S11
figure panel	file
A	20241017_KSK08_nsp711nsp16_n1_msms3712_170eV.txt
B	20241119_KSK16_n4_msms4896_CE187_56-82_.txt
C	20241120_KSK02_n5_1to1_msms3836_CE167_78-87_.txt
Fig S12a
MS spectra	files
nsp16+nsp7-11 (5µM : 5 µM) + Mpro	20241017_KSK21_nsp711nsp16_n1_lowtrans.txt
nsp16+nsp7-11 (5µM : 15 µM) + Mpro	20241017_KSK18_nsp711nsp16_n2_lowtrans.txt
nsp16+nsp7-11 (5µM : 25 µM) + Mpro	20241017_KSK25_nsp711nsp16_n3_lowtrans.txt
Fig S12 b,c
Panel	files	analysed with Python script	peak list
B	20241017_KSK18_nsp711nsp16_n2_lowtrans.txt	20241224_nsp10_nsp16_errorbars_sars2.ipynb	nsp711_nsp16_peak_list.xlsx
B	20241017_KSK19_nsp711nsp16_n2_lowtrans.txt	20241224_nsp10_nsp16_errorbars_sars2.ipynb	nsp711_nsp16_peak_list.xlsx
B	20241017_KSK17_nsp711nsp16_n2_lowtrans.txt	20241224_nsp10_nsp16_errorbars_sars2.ipynb	nsp711_nsp16_peak_list.xlsx
B	20241017_KSK25_nsp711nsp16_n3_lowtrans.txt	20241224_nsp10_nsp16_errorbars_sars2.ipynb	nsp711_nsp16_peak_list.xlsx
B	20241017_KSK27_nsp711nsp16_n3_lowtrans.txt	20241224_nsp10_nsp16_errorbars_sars2.ipynb	nsp711_nsp16_peak_list.xlsx
B	20241017_KSK22_nsp711nsp16_n3_lowtrans.txt	20241224_nsp10_nsp16_errorbars_sars2.ipynb	nsp711_nsp16_peak_list.xlsx
B	20241017_KSK21_nsp711nsp16_n1_lowtrans.txt	20241224_nsp10_nsp16_errorbars_sars2.ipynb	nsp711_nsp16_peak_list.xlsx
B	20241017_KSK20_nsp711nsp16_n1_lowtrans.txt	20241224_nsp10_nsp16_errorbars_sars2.ipynb	nsp711_nsp16_peak_list.xlsx
B	20241017_KSK08_nsp711nsp16_n1_lowtrans.txt	20241224_nsp10_nsp16_errorbars_sars2.ipynb	nsp711_nsp16_peak_list.xlsx
C	20241017_KSK18_nsp711nsp16_n2_lowtrans.txt	20241224_nsp10_nsp16_errorbars_sars2.ipynb	nsp711_nsp16_peak_list.xlsx
C	20241017_KSK19_nsp711nsp16_n2_lowtrans.txt	20241224_nsp10_nsp16_errorbars_sars2.ipynb	nsp711_nsp16_peak_list.xlsx
C	20241017_KSK17_nsp711nsp16_n2_lowtrans.txt	20241224_nsp10_nsp16_errorbars_sars2.ipynb	nsp711_nsp16_peak_list.xlsx

## Sheet: FigS13-17
Alphafold 3 models
SARS-CoV-2
can be found in sheet: Fig6
SARS-CoV-1
in AF3_SARS1
MERS-CoV
in AF3_MERS
HCOV229E
in AF3_229E
Fig S14-S17
B-factor option of ChimeraX was used in standard mode

## Sheet: FigS20
zip folder
plddt_all_models_AF3_4CoVs.zip
files
plddt_all_models_hcov229e.csv
plddt_all_models_mers.csv
plddt_all_models_sars1.csv
plddt_all_models_sars2.csv

## Sheet: TableS1
Measured mass species of nsp7-11C and nsp7-11N
Mass was determined using Mmass from following files
20210513_digA_33C_23h_41.txt
20210804_KSK09_6to1_ON_20uM.txt
20210804_nsp711_mpro_18_3_digA_03.5min.txt
20210804_nsp711_mpro_18_3_digA_13.5min.txt
20210804_nsp711_mpro_18_3_digA_27.5min.txt
20210804_nsp711_mpro_18_3_digA_01.5min.txt
20210831_KSK03_nsp711_digA_25.99-27.02_28min.txt
20210831_KSK03_nsp711_digA_0.01-1.00_02min.txt
20210831_KSK03_nsp711_digA_11.99-12.99_14min.txt

[truncated: 8 more sheets: TableS2, TableS3, TableS4, TableS5, TableS6, AF3_SARS1, AF3_MERS, AF3_229E]
